# Supplementary material for: Antifungal Testing and High-Throughput Screening of Compound Library against Geomyces destructans, the Etiologic Agent of Geomycosis (WNS) in Bats
Source: PLoS One. 2011 Mar 2;6(3):e17032. doi: 10.1371/journal.pone.0017032 (PMC3047530; doi:10.1371/journal.pone.0017032)
Supplement: Table S1 — Results of high throughput screen (HTS) of 1920 compounds in SpectrumPlus Library for growth inhibition of Geomyces destructans . (XLSX) [file pone.0017032.s002.xlsx]

## Sheet: Sheet1
ID	Compound Name	Position	% Inhibition
1502023	7-OXOCALLITRISIC ACID, METHYL ESTER	B06	-45.0976
1500109	ALVERINE CITRATE	D06	-43.7023
1504272	GATIFLOXACIN	E05	-43.6557
1400010	IPRIFLAVONE	G09	-43.1298
1500126	ANTAZOLINE PHOSPHATE	E10	-42.7481
1504243	OXCARBAZEPINE	G06	-42.5451
2300263	TRANYLCYPROMINE HYDROCHLORIDE	F06	-42.3488
1504136	ALAPROCLATE	A06	-42.3128
1502130	AMINOCYCLOPROPANECARBOXYLIC ACID	D09	-41.7597
1505202	AMLODIPINE BESYLATE	G06	-41.635
310003	AMBRETTOLIDE	E11	-41.5634
300147	USNIC ACID	B07	-41.4122
1503059	FLOXURIDINE	B08	-41.4122
1503083	AMIPRILOSE	G10	-41.367
1503006	BENZYL ISOTHIOCYANATE	F10	-40.9744
1501117	MEBEVERINE HYDROCHLORIDE	A09	-40.9538
1501137	NEFOPAM	B06	-40.7596
210400	TYRAMINE	A10	-40.6489
1500124	AMPROLIUM	E09	-40.2672
1502143	4-AMINO-3- (5-CHLOROTHIEN-2-YL)BUTANOIC ACID	G09	-40.189
1500101	ACETAMINOPHEN	C09	-39.8855
1504273	MIGLITOL	E06	-39.7979
1600652	7,3'-DIMETHOXYFLAVONE	G07	-39.7963
1501116	MEBHYDROLIN NAPHTHALENESULFONATE	B07	-39.5947
1504215	N,N-HEXAMETHYLENEAMILORIDE	C05	-39.4305
1500147	BISACODYL	G10	-39.313
1502194	Ng-METHYL-L-ARGININE ACETATE	C10	-39.2073
310050	QUININE ETHYL CARBONATE	C08	-39.1221
1500113	POTASSIUM p-AMINOBENZOATE	D10	-39.1221
1501121	MEMANTINE HYDROCHLORIDE	B09	-38.8181
1502247	FISETIN	E10	-38.6182
1502131	1-AMINOCYCLOBUTANE CARBOXYLIC ACID	F09	-38.6182
1500112	AMILORIDE HYDROCHLORIDE	D09	-38.5496
1500160	CARBENICILLIN DISODIUM	G11	-38.3588
1502127	TINIDAZOLE	C09	-38.0292
310006	HYDRASTININE HYDROCHLORIDE	B09	-37.5954
1502243	RHAPONTIN	D10	-37.4402
300047	ANISODAMINE	B06	-37.4046
1504099	SILDENAFIL	F05	-37.2261
1500668	KETOTIFEN FUMARATE	C09	-37.0707
1503647	2- (2,6-DIMETHOXYPHENOXYETHYL)AMINOMETHYL-1,4-BENZODIOXANE HYDROCHLORIDE (WB 4101)	F07	-37.0475
1500381	MEGESTROL ACETATE	F11	-37.0475
1500404	METHYLERGONOVINE MALEATE	G11	-37.0475
1500123	AMPICILLIN SODIUM	E08	-36.8321
1501188	EBSELEN	C08	-36.6548
210186	CITRININ	A08	-36.6412
1502013	ISOTRETINON	E09	-36.4585
1501114	PIMETHIXENE MALEATE	B08	-36.2941
1500673	MOLSIDOMINE	F09	-36.1
310010	HELENINE	B10	-36.0687
310040	alpha-TOCHOPHERYL ACETATE	C06	-35.8779
400011	PUNCTAPORIN B	E06	-35.8694
1503607	THALIDOMIDE	E07	-35.8694
1505203	EZETIMIBE	G07	-35.7565
1500634	IPRONIAZID SULFATE	D10	-35.5175
1500127	ANTHRALIN	E11	-35.4962
1502034	METAMPICILLIN SODIUM	D08	-35.4767
1503679	AZITHROMYCIN	G05	-35.2804
1500134	BACITRACIN	F06	-35.1145
1504151	NIMUSTINE	F06	-35.0217
310300	VERATRINE SULFATE	C07	-34.9237
211363	ASPIRIN	C11	-34.9237
1501136	NERIIFOLIN	B04	-34.4705
1502123	t-4-AMINOCROTONIC ACID (TACA)	B09	-34.2987
1500120	AMOXICILLIN	E06	-34.1603
1500680	ARECOLINE HYDROBROMIDE	A09	-34.1031
1504211	CHLORGUANIDE HYDROCHLORIDE	C03	-34.1031
1504244	BETAMIPRON	D07	-34.1031
1503936	PERICIAZINE	D05	-34.1023
1500102	ACETAZOLAMIDE	C10	-33.9695
1500136	BECLOMETHASONE DIPROPIONATE	F08	-33.9695
1504232	2,3-DIHYDROXY-6,7-DICHLOROQUINOXALINE	D04	-33.9194
1505201	FAMCICLOVIR	G05	-33.9194
1501132	NEROL	F08	-33.7702
1504221	PHENYLBUTYRATE SODIUM	C09	-33.7357
1500663	YOHIMBINE HYDROCHLORIDE	C07	-33.576
1503412	ETANIDAZOLE	B05	-33.5133
2300348	1- (2-METHOXYPHENYL)PIPERAZINE HYDROCHLORIDE	D06	-33.5133
1504188	PIRENPERONE	F05	-33.5133
1501125	3-AMINOPROPANESULPHONIC ACID	A11	-33.3819
210205	CIANIDANOL	A09	-33.2061
1500763	CALCEIN	D03	-32.9124
1500613	WARFARIN	D07	-32.7279
1504152	NILUTAMIDE	F07	-32.6335
1501133	NICERGOLINE	B07	-32.4498
1500161	CARBINOXAMINE MALEATE	B11	-32.4427
1504212	CHLORANIL	C04	-32.2661
300029	DESOXYCORTICOSTERONE ACETATE	B05	-32.2519
1500139	BENZOCAINE	F11	-32.2519
1500633	HEXETIDINE	D09	-32.217
1500478	PHENIRAMINE MALEATE	B05	-32.2064
1504020	EVOXINE	H07	-32.1389
1501113	PERUVOSIDE	A10	-32.0228
1500119	AMODIAQUINE DIHYDROCHLORIDE	E05	-31.8702
1500457	OXYTETRACYCLINE	E05	-31.8505
1504213	N-ACETYLASPARTIC ACID	C08	-31.715
1501202	GALANTHAMINE HYDROBROMIDE	B08	-31.5499
1503216	FILIPIN	C06	-31.5499
1501196	FLUMETHASONE	C11	-31.3535
1501204	LAPACHOL	G08	-31.3535
1503989	GLUCITOL-4-GUCOPYANOSIDE	B11	-31.1572
1500111	AMIKACIN SULFATE	D08	-31.1069
1500114	AMINOCAPROIC ACID	D11	-31.1069
1500145	BETAMETHASONE VALERATE	G06	-31.1069
1501021	FENSPIRIDE HYDROCHLORIDE	B04	-30.8579
1500675	OLEANDOMYCIN PHOSPHATE	C10	-30.8579
1500702	ACETYLTRYPTOPHAN	B06	-30.7965
1501003	FAMOTIDINE	B10	-30.6638
1500672	QUERCETIN	C06	-30.6638
1500477	PHENINDIONE	C06	-30.605
1502033	CEFUROXIME SODIUM	A11	-30.5344
1501139	PRAMOXINE HYDROCHLORIDE	F07	-30.4696
1501009	1R,9S-HYDRASTINE	B09	-30.4291
1500601	TUAMINOHEPTANE SULFATE	F10	-30.2755
1504216	ZOXAZOLAMINE	C06	-30.2454
1500632	HEXESTROL	E09	-30.0813
1500605	URSODIOL	G07	-30.0813
1500544	SULFABENZAMIDE	C04	-30.0712
1500436	NOREPINEPHRINE	C05	-30.0712
310039	alpha-TOCHOPHEROL	C05	-29.9618
1501107	PICROTOXININ	A08	-29.8871
1504300	ORLISTAT	E07	-29.6943
1500643	PHENETHICILLIN POTASSIUM	D07	-29.693
1503339	SULFANITRAN	E10	-29.693
1500595	TRIMETHOPRIM	G11	-29.693
1504171	VENLAFAXINE	F09	-29.5106
1500596	TRIOXSALEN	G10	-29.4988
1502047	LIOTHYRONINE SODIUM	E08	-29.3901
1502186	LYSYL-TYROSYL-LYSINE ACETATE	H09	-29.3901
1504214	TRIMETOZINE	G05	-29.3786
1503416	MIZORIBINE	B07	-29.1938
1500455	OXYPHENBUTAZONE	A10	-29.1815
1503432	MEPARTRICIN	C07	-28.9974
1500688	KYNURENIC ACID	A10	-28.9595
1500649	THEOBROMINE	C05	-28.9164
1500598	TRIPROLIDINE HYDROCHLORIDE	E05	-28.9164
1501010	FENOFIBRATE	E11	-28.9164
1500518	PYRAZINAMIDE	B04	-28.8256
1504303	MOXIFLOXACIN HYDROCHLORIDE	E10	-28.7758
1500665	ACEBUTOLOL HYDROCHLORIDE	C11	-28.7222
1505222	DERACOXIB	B03	-28.6568
1500137	BENSERAZIDE HYDROCHLORIDE	F09	-28.626
1504068	DIOSMETIN	C05	-28.6047
1504268	LOSARTAN	E04	-28.592
1500670	BETAHISTINE HYDROCHLORIDE	C08	-28.5281
1500779	SUPROFEN METHYL ESTER	H08	-28.4084
1500655	ACONITINE	A07	-28.4083
1500191	CLEMASTINE	F11	-28.4083
310035	SANGUINARINE SULFATE	C04	-28.2443
1500117	AMITRIPTYLINE HYDROCHLORIDE	E04	-28.2443
1501134	PIMOZIDE	A05	-28.2246
1500707	CITROPTEN	B05	-28.2246
1500293	ETHOPROPAZINE HYDROCHLORIDE	H07	-28.2246
1503984	BEBEERINE	H06	-28.2121
1503383	PEMPIDINE TARTRATE	F03	-28.1155
1400666	METHOXYVONE	G08	-28.0534
1504258	NATEGLINIDE	D08	-28.0409
300012	ISOPIMPINELLIN	A03	-27.8569
307023	TESTOSTERONE	D11	-27.8194
330001	DACTINOMYCIN	A04	-27.7546
1500512	PROPIOMAZINE MALEATE	D03	-27.5801
1500539	SPIRONOLACTONE	D06	-27.5801
1504218	ACRISORCIN	C07	-27.4898
1504302	VALDECOXIB	E09	-27.4898
1505205	OLMESARTAN MEDOXOMIL	G09	-27.4898
240928	CAPERATIC ACID DIMETHYL ESTER	C02	-27.3937
1500657	HYDROQUINIDINE	D11	-27.3632
1504179	FEXOFENADINE HYDROCHLORIDE	E08	-27.3061
1500206	COLISTIMETHATE SODIUM	H05	-27.3061
1502070	6,7-DICHLORO-3-HYDROXY-2-QUINOXALINECARBOXYLIC ACID	H11	-27.2303
1500591	TRIFLUOPERAZINE HYDROCHLORIDE	G08	-27.169
1504237	HYDROQUINONE	D06	-26.9387
1500465	PENICILLIN G POTASSIUM	D05	-26.6904
1504148	MEPIVACAINE HYDROCHLORIDE	B08	-26.5713
2300170	PARAXANTHINE	F04	-26.3876
1505208	CEFDINIR	G11	-26.3876
201664	CELASTROL	A07	-26.3359
1504401	PIOGLITAZONE HYDROCHLORIDE	E11	-26.2039
1500614	XYLOMETAZOLINE HYDROCHLORIDE	E06	-26.1983
1500462	PARGYLINE HYDROCHLORIDE	B06	-26.1566
1500564	TETRACAINE HYDROCHLORIDE	C07	-26.1566
1500108	ALLOPURINOL	D05	-26.145
1503084	AMRINONE	A11	-26.0548
100577	SAFROLGLYCOL	E04	-26.0523
1502057	5-CHLOROINDOLE-2-CARBOXYLIC ACID	F08	-26.0523
1501135	NICARDIPINE HYDROCHLORIDE	A11	-26.0202
1504153	NORCANTHARIDIN	F08	-26.0202
300050	ABIENOL	H10	-25.8559
1505204	ALMOTRIPTAN	G08	-25.8365
1500146	BETHANECHOL CHLORIDE	G07	-25.7634
1505200	BENAZEPRIL HYDROCHLORIDE	G04	-25.6528
1500609	VIDARABINE	D06	-25.6158
1500135	BACLOFEN	F07	-25.5725
1501138	PIRENZEPINE HYDROCHLORIDE	B03	-25.4691
1504236	SIMVASTATIN	D05	-25.4691
1500459	PAPAVERINE HYDROCHLORIDE	F05	-25.4448
1500615	ZOMEPIRAC SODIUM	D05	-25.4217
1500593	TRIMEPRAZINE TARTRATE	G09	-25.4217
2300261	LORGLUMIDE SODIUM	F05	-25.4088
330002	MITOMYCIN C	H05	-25.4088
1504036	3-DESHYDROXYSAPPANOL TRIMETHYL ETHER	E05	-25.2669
330007	3-METHYLCHOLANTHRENE	G03	-25.2284
1505210	SIBUTRAMINE HYDROCHLORIDE	D11	-25.1017
1505219	6-OXOPROGESTERONE	A06	-25.0706
200022	AKLAVINE HYDROCHLORIDE	A04	-25
100005	ANTHOTHECOL	A04	-24.9728
100423	DEACETOXY-7-OXISOGEDUNIN	A04	-24.9728
1500618	ACRIFLAVINIUM HYDROCHLORIDE	A04	-24.918
500019	EPOXY (4,5alpha)-4,5-DIHYDROSANTONIN	A04	-24.9164
1500590	TRICHLORMETHIAZIDE	C08	-24.911
1502095	alpha-CYANO-3-HYDROXYCINNAMIC ACID	A10	-24.8742
1504190	AVOBENZONE	B10	-24.7343
210477	ACTINONIN	A04	-24.6204
1501159	SULMAZOLE	H08	-24.5066
1504117	INOSITOL	A02	-24.4552
1504223	FENBUTYRAMIDE	C10	-24.3669
1504225	2-MERCAPTOBENZOTHIAZOLE	C11	-24.3669
1800172	BYSSOCHLAMIC ACID	B03	-24.2763
1503136	THIAMPHENICOL	A10	-24.2025
1505214	RAMIPRIL	D02	-24.2025
1500588	TRIAMCINOLONE DIACETATE	A08	-24.1993
1500583	TOLNAFTATE	A11	-24.1993
1500556	SULINDAC	B03	-24.1993
1504260	LEVOFLOXACIN	D10	-24.1832
100002	11alpha-ACETOXYKHIVORIN	A02	-24.1829
100375	GEDUNOL	A02	-24.1829
300017	PODOCARPIC ACID	G04	-24.1457
1500689	LIDOCAINE HYDROCHLORIDE	G06	-24.0626
201315	7,8-DIHYDROXYFLAVONE	A06	-24.0458
1500576	THIOTHIXENE	E06	-24.0214
1504263	ROSIGLITAZONE	E03	-23.8158
1500532	SALICYLAMIDE	B07	-23.6655
1500447	ORPHENADRINE CITRATE	B09	-23.6655
201182	IRIGENOL	A04	-23.5931
1503662	VERATRIDINE	A04	-23.5194
1500499	PREDNISONE	A05	-23.4875
310012	HESPERETIN	A03	-23.3663
107113	ANDROSTERONE ACETATE	A11	-23.3663
1500545	SULFACETAMIDE	G06	-23.3096
300007	EUPARIN	A02	-23.3022
1504205	DELTALINE	B11	-23.2647
1500765	NARINGIN	A08	-23.081
1502254	MENADIONE	E03	-23.063
1501127	ATENOLOL	F06	-22.8977
300032	ISOBERGAPTENE	A06	-22.8142
1500521	PYRVINIUM PAMOATE	E04	-22.7758
1504181	PRISTIMERIN	A02	-22.5565
1504173	FLUOXETINE	F10	-22.5299
1503675	ANDROSTERONE SODIUM SULFATE	C10	-22.3413
300062	METAMECONINE	F04	-22.3413
100528	PEUCENIN	B02	-22.287
100016	DEOXYANDIROBIN	B02	-22.287
201513	EPIGALLOCATECHIN 3,5-DIGALLATE	A02	-22.2659
1500503	PROCAINAMIDE HYDROCHLORIDE	A04	-22.242
1500525	RACEPHEDRINE HYDROCHLORIDE	D04	-22.242
1500424	NAPHAZOLINE HYDROCHLORIDE	D03	-22.1624
1500578	TIMOLOL MALEATE	G10	-22.1608
1503923	IOPANIC ACID	C02	-22.1121
1500264	DOXEPIN HYDROCHLORIDE	C07	-22.0339
240889	PURPUROGALLIN TETRAMETHYL ETHER	B05	-21.9804
300384	5,7,4'-TRIMETHOXYFLAVONE	C03	-21.7999
211468	DANTRON	A03	-21.6126
1502239	EBURNAMONINE	H10	-21.5649
1500656	AJMALINE	G05	-21.5386
1500524	QUININE SULFATE	F03	-21.5302
300021	GIBBERELLIC ACID	A05	-21.5128
1505230	CILOSTAZOL	E02	-21.439
1500133	AZATHIOPRINE	F05	-21.374
1500589	TRIAMTERENE	B08	-21.3523
1505234	AVOCADYNE	D02	-21.2586
102151	ABBEOKUTONE	D11	-21.2586
2300214	DILTIAZEM HYDROCHLORIDE	F03	-21.2412
1501016	FENBENDAZOLE	B11	-21.1503
1500690	MELATONIN	D04	-21.1437
1502006	CARPROFEN	F02	-21.0782
10100004	BIOCHANIN A, MONOMETHYL ETHER	G06	-21.0782
1505207	CEFTIBUTEN	G10	-21.0602
1500865	HARMALOL HYDROCHLORIDE	A05	-20.9562
1503904	PATULIN	B11	-20.8928
300118	3,7-EPOXYCARYOPHYLLAN-6-OL	B11	-20.8621
1500439	NORETHYNODREL	E10	-20.8185
2300229	GLYBURIDE	A07	-20.751
300119	2-HYDROXY-5 (6)EPOXY-TETRAHYDROCARYOPHYLLENE	C02	-20.6995
1500600	TRYPTOPHAN	A06	-20.6928
1500494	PRAZIQUANTEL	C03	-20.6406
2300253	1R,2S-PHENYLPROPYLAMINE	B04	-20.5547
1503142	TENOXICAM	A09	-20.5444
210206	EPICATECHIN	A02	-20.5068
1500527	RESORCINOL	E07	-20.4626
1500504	PROCAINE HYDROCHLORIDE	F04	-20.4626
330013	AZINPHOS METHYL	A06	-20.3924
1501005	ETODOLAC	B05	-20.3737
1505240	LUPANYL ACID HYDROCHLORIDE	B02	-20.3564
1504006	TRIPTONIDE	H07	-20.3564
1800168	CITROMYCETIN	A02	-20.2312
1504257	CARVEDILOL	D09	-20.1417
1503239	HYCANTHONE	B03	-19.8476
1500603	TYROTHRICIN	G03	-19.8476
1500648	AZELAIC ACID	A03	-19.7743
1500216	CYPROTERONE ACETATE	F02	-19.6734
200046	GRISEOFULVIN	A05	-19.6565
1500523	QUINIDINE GLUCONATE	C11	-19.573
1500592	TRIHEXYPHENIDYL HYDROCHLORIDE	E04	-19.403
1500554	SULFINPYRAZONE	A03	-19.395
1500460	PARACHLOROPHENOL	G05	-19.395
1500107	ADENOSINE	D04	-19.2748
200436	GINKGETIN, K salt	A11	-19.2236
1503421	RITANSERIN	F03	-19.2232
1500445	NYLIDRIN HYDROCHLORIDE	A09	-19.2171
1500496	PREDNISOLONE	G04	-19.2171
1503263	CYCLOTHIAZIDE	A11	-19.1803
410012	PUNCTAPORIN E	H06	-19.0933
1500476	PHENELZINE SULFATE	A06	-19.0391
1500501	PRIMIDONE	E03	-19.0391
1503974	DIMETHYL 4,4-o-PHENYLENE-BIS (3-THIOPHANATE)	A02	-19.0209
1503278	MITOXANTHRONE HYDROCHLORIDE	G04	-18.9669
201081	HYDROCOTOIN	G07	-18.9128
1503200	CETRIMONIUM BROMIDE	A11	-18.8024
1500568	THEOPHYLLINE	G07	-18.6833
1503209	DANTROLENE SODIUM	H04	-18.6721
100540	OBLIQUIN	C03	-18.6531
100060	MEXICANOLIDE	C03	-18.6531
1503324	THIOTEPA	B02	-18.6282
1500626	DICHLOROPHENE	F11	-18.6264
2300325	METOLAZONE	G10	-18.5363
300058	EPI (13)TORULOSOL	B02	-18.4221
1400156	ISOPEONOL	A11	-18.3984
1500566	TETRACYCLINE HYDROCHLORIDE	D07	-18.3274
1500144	BETAMETHASONE	G05	-18.3206
1503994	CONVALLATOXIN	A05	-18.3088
1500764	KINETIN	H11	-18.2381
1500211	CYCLIZINE	H08	-18.121
1500281	ERYTHROMYCIN STEARATE	H09	-18.121
100066	OBACUNOL	C04	-18.0211
100541	DICTAMNINE	C04	-18.0211
210515	PYROGALLIN	C09	-18.0173
200447	EUGENITOL	F11	-17.9341
1500651	STRYCHNINE	E02	-17.9314
1500440	NORFLOXACIN	E08	-17.7936
1500434	NITROFURAZONE	E11	-17.7936
200183	2-ETHOXYCARBONYL-2-HYDROXY-5,7-DIMETHOXYISOFLAVANONE	F03	-17.7715
1500804	ALTHIAZIDE	D04	-17.7572
1504142	ACETRIAZOIC ACID	G11	-17.7572
100031	FISSINOLIDE	B04	-17.7051
100458	DIHYDRO-7-DESACETYLDEOXYGEDUNIN	B04	-17.7051
307031	CHOLESTERYL ACETATE	D03	-17.6631
1504184	AMINOLEVULINIC ACID HYDROCHLORIDE	F04	-17.6556
330003	METHYLMETHANE SULFONATE	F09	-17.6497
1500579	TOBRAMYCIN	B10	-17.6157
1500729	4-METHYLESCULETIN	C05	-17.4645
1500666	ACEMETACIN	C04	-17.4615
1500464	PENICILLAMINE	F09	-17.4377
1501104	METHACYCLINE HYDROCHLORIDE	H09	-17.2948
211076	4,6-DIMETHOXY-5-METHYLISOFLAVONE	C05	-17.2888
1600654	CHAULMOSULFONE	F06	-17.2888
1500497	PREDNISOLONE ACETATE	D10	-17.2598
1503254	6alpha-METHYLPREDNISOLONE ACETATE	B05	-17.2346
1502096	alpha-CYANO-4-HYDROXYCINNAMIC ACID	A08	-17.2168
240736	2-METHOXYXANTHONE	A02	-17.195
231043	1,3,5-TRIMETHOXYBENZENE	E04	-17.1084
100588	PERIPLOCYMARIN	A07	-17.0961
1500531	SALICYL ALCOHOL	F06	-17.0819
1500382	MELPHALAN	A02	-17.0604
1503674	ANTHERAXANTHIN	B04	-17.0501
330012	COUMOPHOS	A05	-17.0397
202175	12a-HYDROXY-5-DEOXYDEHYDROMUNDUSERONE	F04	-17.0205
100068	PRIEURIANIN	C05	-16.9152
100551	FRIEDELIN	C05	-16.9152
1500772	IODIPAMIDE	H10	-16.879
1502026	TRANEXAMIC ACID	H10	-16.8354
1502085	CYCLOCREATINE	A10	-16.7766
1503629	STEAROYLCARNITINE CHLORIDE	D10	-16.7475
330014	DISULFOTON	A07	-16.7349
1502078	STATIL	F04	-16.712
1501011	FENOPROFEN	A07	-16.6849
100006	BUSSEIN	A05	-16.5992
100024	DIHYDROGEDUNIN	B03	-16.5992
100424	XYLOCARPUS A	A05	-16.5992
100455	MEROGEDUNIN	B03	-16.5992
201364	DUARTIN, DIMETHYL ETHER	C02	-16.5708
1503990	CONESSINE	A09	-16.5563
1500510	PROMETHAZINE HYDROCHLORIDE	A10	-16.5456
1500487	PILOCARPINE NITRATE	C11	-16.5057
1500629	FLOPROPIONE	E07	-16.4907
300531	MELEZITOSE	D02	-16.4701
300038	JUGLONE	A10	-16.4521
1500131	ATROPINE	F04	-16.4122
1500441	NORGESTREL	G09	-16.3701
1500607	VANCOMYCIN HYDROCHLORIDE	E03	-16.3636
300132	3,7-EPOXYCARYOPHYLLAN-6-ONE	C03	-16.3074
201185	7-HYDROXY-8,4'-DIMETHOXYISOFLAVONE	A05	-16.2587
200744	ERGOSTEROL ACETATE	B02	-16.2587
1500582	TOLMETIN SODIUM	F08	-16.1922
1500472	PHENACEMIDE	G11	-16.1922
1503245	LEVAMISOLE HYDROCHLORIDE	B04	-16.1894
1500706	ARCAINE SULFATE	A10	-16.1556
2300253	1R,2S-PHENYLPROPYLAMINE	A06	-16.1062
1500820	CARDIOLIPIN SODIUM	B06	-16.0257
210970	2',4',6'-TRIHYDROXYCHALCONE	H04	-16.0257
1500575	THIORIDAZINE HYDROCHLORIDE	C02	-16.0142
300061	EUPATORIOCHROMENE	B03	-15.9821
1502155	N (g)-NITRO-L-ARGININE	B11	-15.8999
1500486	PHYSOSTIGMINE SALICYLATE	B11	-15.8363
1500435	NITROMIDE	F11	-15.8363
100058	6-HYDROXYANGOLENSIC ACID METHYL ESTER	C02	-15.8092
100537	SOLASODINE	C02	-15.8092
211118	DIACETYLDIDEISOVALERYL-RHODOMYRTOXIN	B02	-15.8033
1500220	DANAZOL	A05	-15.7385
1500873	PIPERINE	F05	-15.7141
1501207	KINETIN RIBOSIDE	B06	-15.6853
1500587	TRIAMCINOLONE ACETONIDE	E10	-15.6747
1503269	PERGOLIDE MESYLATE	B06	-15.6668
208014	METHYLCHROMONE	D04	-15.6648
1503998	DIAZIQUONE	E05	-15.6648
1500732	ROBINETIN TRIMETHYL ETHER	G08	-15.6648
1500511	PROPANTHELINE BROMIDE	C09	-15.6584
1500586	TRIAMCINOLONE	F07	-15.6584
1504106	PSOROMIC ACID HYDRATE	C03	-15.6481
300555	URSOLIC ACID ACETATE	D02	-15.6344
290032	SINAPIC ACID METHYL ETHER	D05	-15.6342
1503017	AMINOTHIAZOLE	A08	-15.5771
2300259	NICOTINE DITARTRATE	B05	-15.5286
1500546	SULFADIAZINE	A07	-15.4804
1503639	RAUWOLSCINE HYDROCHLORIDE	E02	-15.4157
1502229	ABIETIC ACID	A05	-15.3453
200139	ISOTECTORIGENIN, 7-METHYL ETHER	E11	-15.3314
211231	DIHYDRO-alpha-TOXICAROL METHYL ETHER	D05	-15.3039
100568	SARMENTOSIDE B	D02	-15.1772
100094	SWIETENOLIDE-3-ACETATE	D02	-15.1772
1500413	MICONAZOLE NITRATE	A10	-15.1761
1505211	TORSEMIDE	C11	-15.1443
1500453	OXYMETAZOLINE HYDROCHLORIDE	D08	-15.1246
700024	HAEMATOPORPHYRIN DIHYDROCHLORIDE	E03	-15.0583
1501140	MEPHENESIN	F11	-15.017
1503694	3-AMINOBENZAMIDE	E11	-15.0099
1500456	OXYQUINOLINE	H11	-14.9466
1504189	METATYRAMINE HYDROCHLORIDE	B09	-14.943
1900005	THIOPENTAL SODIUM	G09	-14.943
1500594	TRIMETHOBENZAMIDE HYDROCHLORIDE	A06	-14.9314
330011	ETHION	A04	-14.9062
201540	TETRAHYDROGAMBOGIC ACID	A05	-14.8702
350011	AJMALINE DIACETATE	C04	-14.8542
1500448	OXACILLIN SODIUM	C09	-14.8437
1500395	METHICILLIN SODIUM	H11	-14.8143
1501183	ESTRADIOL METHYL ETHER	E04	-14.7959
1500484	1S,2R-PHENYLPROPANOLAMINE HYDROCHLORIDE	E09	-14.7687
1500813	BUDESONIDE	A09	-14.7448
1502238	DEOXYADENOSINE	A07	-14.7398
1504071	LOGANIC ACID	A11	-14.6903
300117	ISOKOBUSONE	B10	-14.6808
1503611	PENTOXIFYLLINE	F02	-14.6086
270049	alpha-HYODEOXYCHOLIC ACID	B02	-14.588
1500585	TRIACETIN	C09	-14.4863
1503038	NICOTINYL TARTRATE	A05	-14.4475
380005	THEAFLAVIN MONOGALLATE DECAMETHYL ETHER	G11	-14.4017
1502150	CARBIDOPA	B11	-14.3771
1500262	DISULFIRAM	H06	-14.2632
1504235	ROFECOXIB	H10	-14.2632
1500549	SULFAMETHIZOLE	C10	-14.2349
1504069	FRAXETIN	A07	-14.2183
300053	BROMO-3-HYDROXY-4- (SUCCIN-2-YL)-CARYOLANE gamma-LACTONE	A09	-14.1928
1503632	PRACTOLOL	E03	-14.1243
1503631	3,5-DINITROCATECHOL (OR-486)	F03	-14.1243
200010	HAEMATOXYLIN	H04	-14.0713
100315	TIGOGENIN	H04	-14.0713
1503987	CAFFEIC ACID	B05	-14.061
200141	2-ETHOXYCARBONYL-2-ETHOXYOXALOYLOXYDIHYDROCHRYSIN DIMETHYL ETHER	F02	-14.0301
1500517	PYRANTEL PAMOATE	C08	-14.0127
1500678	gamma-AMINOBUTYRIC ACID	D04	-13.9668
500071	LYCOPODINE PERCHLORATE	A08	-13.961
1500431	NIFEDIPINE	H10	-13.879
1900006	PENTOBARBITAL	C04	-13.879
1500442	NORTRIPTYLINE	C10	-13.8465
1503932	OXYPHENCYCLIMINE HYDROCHLORIDE	F11	-13.8465
1500811	BERBERINE CHLORIDE	E10	-13.8255
1503373	OXYBENDAZOLE	G11	-13.8015
300024	HYDROCORTISONE	B03	-13.7405
1501182	ESTRADIOL BENZOATE	E11	-13.7373
1500833	CANAVANINE	H03	-13.6799
2300347	PENTETRAZOLE	B10	-13.6603
1501179	ESTRADIOL PROPIONATE	D11	-13.5773
1504209	DIPLOSALSALATE	G06	-13.5765
300423	DIFUCOL HEXAMETHYL ETHER	C11	-13.5421
2300357	7-HYDROXYETHYLTHEOPHYLLINE	B07	-13.4951
1502195	PIRACETAM	B10	-13.4173
1504231	CLARITHROMYCIN	D06	-13.4023
102092	VISMIAPHENONE C	A04	-13.3705
1503906	ANISOMYCIN	F09	-13.3479
1503604	RETINYL PALMITATE	G02	-13.3172
201309	7-HYDROXY-2'-METHOXYISOFLAVONE	B04	-13.2937
100595	COTARNINE CHLORIDE	D11	-13.2813
100117	HYDROLYSIS PRODUCT OF BUSSEIN	D11	-13.2813
1500128	ANTIPYRINE	F02	-13.1679
1503941	THIOCTIC ACID	A10	-13.1647
1504002	BAICALEIN	D10	-13.1647
1503298	DIPYRONE	G09	-13.1558
1502262	NOPALINE	B03	-13.117
100513	PTAEROXYLIN	B10	-13.0936
1500996	GLAFENINE	H03	-12.9995
201539	GARCINOLIC ACID	A04	-12.9819
100604	13-METHYL-4,4-BISNOR-8,11,13-PODOCARPATRIEN-3-ONE	E03	-12.8973
200015	ISOROTENONE	E03	-12.8914
1503912	CYCLOPIAZONIC ACID	B10	-12.8797
1500901	AESCULIN	C03	-12.8637
201310	2'-METHOXYFORMONETIN	B05	-12.8255
201449	DIHYDROROTENONE	C03	-12.8255
1500636	MECYSTEINE HYDROCHLORIDE	G04	-12.8018
1502234	ABSCISIC ACID (cis,trans; +/-)	A02	-12.772
1503947	CACODYLIC ACID	C03	-12.7055
100035	HEUDELOTTIN C	G04	-12.7009
1503007	BETAINE HYDROCHLORIDE	H10	-12.6831
1503072	ACLACINOMYCIN A1	C02	-12.6715
100098	TRICHILENONE	D04	-12.6494
100576	TRIDESACETOXYKHIVORIN	D04	-12.6494
1500567	TETRAHYDROZOLINE HYDROCHLORIDE	B02	-12.6335
1500509	PROMAZINE HYDROCHLORIDE	D09	-12.6335
1500438	NORETHINDRONE ACETATE	G10	-12.6335
1504034	RHODOMYRTOXIN	E05	-12.6206
200111	THEAFLAVIN	E09	-12.5661
1500273	EPHEDRINE (1R,2S) HYDROCHLORIDE	F11	-12.5233
1500473	PHENAZOPYRIDINE HYDROCHLORIDE	D03	-12.5169
1500646	SULFANILAMIDE	D02	-12.5101
1503221	ETHISTERONE	G05	-12.5101
1503636	N-METHYL-D-ASPARTIC ACID (NMDA)	G06	-12.5101
1503242	ISOXICAM	H08	-12.5101
1500174	CHLORAMPHENICOL	B08	-12.5039
1500993	FLUNARIZINE HYDROCHLORIDE	H06	-12.5039
1504091	2-METHYL-3-HYDROXYETHYLENEPYRAN-4-ONE	D03	-12.4877
1501147	SULFAMONOMETHOXINE	A04	-12.4575
1501119	PROGLUMIDE	H07	-12.4135
200191	METHYL COCLAURINE	F05	-12.4034
1500198	CLONIDINE HYDROCHLORIDE	C11	-12.3662
1502255	SALICIN	A07	-12.3487
1503922	TRYPTAMINE	A09	-12.3387
2300330	PTERIN-6-CARBOXYLIC ACID	D04	-12.3304
1502236	ABRINE (L)	A10	-12.3179
300006	STICTIC ACID	A07	-12.2407
1800177	PENICILLIC ACID	A06	-12.2367
300056	LARIXOL	D03	-12.2364
1503638	N- (2-AMINOETHYL)-4-CHLOROBENZAMIDE (RO-16-6491)	G07	-12.1872
1504229	METAXALONE	C04	-12.1829
1505212	PERINDOPRIL ERBUMINE	C06	-12.1829
1502094	ROSMARINIC ACID	G02	-12.1829
100271	TOTARALOLAL	G02	-12.1754
102018	ICHTHYNONE	G02	-12.1754
1500774	THYROXINE	F11	-12.1735
1501118	MECLOCYCLINE SULFOSALICYLATE	G02	-12.1735
2300094	ASTEMIZOLE	G11	-12.1376
100034	HAVANENSIN TRIACETATE	B05	-12.0174
100525	CRINAMINE	B05	-12.0174
1501108	MEFEXAMIDE	H10	-12.0083
1500581	TOLBUTAMIDE	H07	-11.9217
102036	MEXICANOLIDE ENOL ETHER	A03	-11.9108
100305	HYDROXY (3beta)ISOALLOSPIROST-9 (11)-ENE	H02	-11.8594
200004	12a-HYDROXY-9-DEMETHYLMUNDUSERONE-8-CARBOXYLIC ACID	H02	-11.8594
330039	BENTAZON	D02	-11.8583
200031	GAMBOGINIC ACID, METHYL ESTER	E04	-11.7527
300547	PHLORIDZIN	F02	-11.7332
330023	METHAMIDOPHOS	B06	-11.7059
330049	2,4,5-TRICHLOROPHENOXYACETIC ACID, ISOOCTYL ESTER	E02	-11.7059
1502261	QUEBRACHITOL	B06	-11.7011
1504234	18-AMINOABIETA-8,11,13-TRIENE SULFATE	A02	-11.695
1500418	MOXALACTAM DISODIUM	C07	-11.6859
1500580	TOLAZOLINE HYDROCHLORIDE	E08	-11.6859
2300188	2-HYDROXY-4- (2-HYDROXY-3-t-BUTYLAMINOPROPOXY)-BENZIMIDAZOLE	G07	-11.6603
1501205	LANATOSIDE C	C10	-11.6577
1502029	CEFSULODIN SODIUM	G10	-11.6462
1502117	ATRACTYLOSIDE POTASSIUM	A09	-11.5864
100096	3-DEOXY-3beta-HYDROXYANGOLENSIC ACID METHYL ESTER	D03	-11.5434
100099	HAVANENSIN	D05	-11.5434
100572	FRAXIDIN METHYL ETHER	D03	-11.5434
100580	3-ACETOXYPREGN-16-EN-12,20-DIONE	D05	-11.5434
1503207	CYCLOBENZAPRINE HYDROCHLORIDE	H11	-11.5416
1500547	SULFAMERAZINE	D08	-11.5197
1502046	BEZAFIBRATE	C11	-11.4977
1505215	TEGASEROD MALEATE	C07	-11.4861
1500515	PROPYLTHIOURACIL	F09	-11.4861
300101	EPOXY (1,11)HUMULENE	B04	-11.4274
300532	ANDROGRAPHOLIDE	D03	-11.4274
200255	RETUSOQUINONE	F04	-11.4274
102034	3beta,7beta-DIACETOXYDEOXODEACETOXYDEOXYDIHYDROGEDUNIN	D07	-11.421
1503237	HALCINONIDE	H10	-11.3801
1500451	OXYBENZONE	B10	-11.3535
240932	AVOCADENE	G02	-11.3342
201177	DUARTIN (-)	A03	-11.265
1500158	CARBACHOL	H08	-11.2595
100194	DEOXYANDIROBIN LACTONE	F02	-11.2274
100114	3alpha-HYDROXY-3-DEOXYANGOLENSIC ACID METHYL ESTER	F02	-11.2274
1500700	ACETYLSEROTONIN	A09	-11.2187
1500505	PROCHLORPERAZINE EDISYLATE	B11	-11.1873
1500485	PHENYTOIN SODIUM	C06	-11.1873
1500573	THIOGUANINE	E09	-11.1873
1501191	ESTRIOL BENZYL ETHER	B05	-11.1778
1502005	CARBENOXOLONE SODIUM	H07	-11.1744
1500695	ACETYL TYROSINE ETHYL ESTER	B02	-11.1403
100129	8-HYDROXYCARAPINIC ACID	E03	-11.0694
100612	TOTAROL-19-CARBOXYLIC ACID, METHYL ESTER	E03	-11.0694
1503297	HEXAMETHONIUM BROMIDE	G08	-11.0573
1501115	NALBUPHINE HYDROCHLORIDE	C03	-11.0545
1502252	MONOCROTALINE	G08	-11.0178
1500767	BUTAMBEN	F09	-11.017
1504182	3-METHYLXANTHINE	G03	-10.9566
1500358	ISOSORBIDE DINITRATE	C10	-10.8959
1503641	1-PHENYLBIGUANIDE HYDROCHLORIDE	F11	-10.8959
1503381	PASINIAZID	G03	-10.8959
1500623	BROXYQUINOLINE	E03	-10.8603
1501146	SULFAGUANIDINE	F10	-10.8578
2300219	EDROPHONIUM CHLORIDE	G07	-10.8549
1500183	CHLORPHENIRAMINE (S) MALEATE	E02	-10.8518
100470	7-DEACETOXY-7-OXO-KHIVORINIC ACID, METHYL ESTER	F10	-10.7928
1503212	DOBUTAMINE HYDROCHLORIDE	F11	-10.7893
1503710	CLOPIDOGREL SULFATE	G05	-10.7893
300133	CLOVANEDIOL DIACETATE	C04	-10.7767
200463	BRAZILEIN	G04	-10.7767
1503641	1-PHENYLBIGUANIDE HYDROCHLORIDE	D11	-10.6866
330021	MALATHION	B04	-10.6391
1503014	AKLOMIDE	A04	-10.6151
1504150	MELOXICAM	F08	-10.6151
2300086	4-CHLOROPHENYLGUANIDINE HYDROCHLORIDE	D06	-10.6124
1900003	DIAZEPAM	E08	-10.6124
1500374	MECAMYLAMINE HYDROCHLORIDE	E09	-10.6124
1500904	CHOLIC ACID, METHYL ESTER	C05	-10.5998
100567	3alpha-HYDROXYDEOXODIHYDROGEDUNIN	C11	-10.5954
100093	ODORATONE	C11	-10.5954
1503073	ADIPHENINE HYDROCHLORIDE	H11	-10.5455
1503975	FLUCONAZOLE	H10	-10.5379
1500836	CEPHALOSPORIN C SODIUM	E09	-10.5214
1500778	RATHYRONINE	E11	-10.5214
1500443	NOSCAPINE HYDROCHLORIDE	H09	-10.4982
300018	LOBARIC ACID	A04	-10.4514
100014	7-DEACETYLKHIVORIN	A11	-10.4374
100195	ISOGEDUNIN	F03	-10.4374
100205	3alpha-ACETOXYDIHYDRODEOXYGEDUNIN	F05	-10.4374
100529	HETEROPEUCENIN, METHYL ETHER	A11	-10.4374
100682	SARMENTOGENIN	F03	-10.4374
100698	CYMARIN	F05	-10.4374
201125	RESISTOMYCIN, TETRAMETHYL ETHER	C11	-10.4319
1503229	METHAPYRILENE HYDROCHLORIDE	B10	-10.4116
300548	SPARTEINE SULFATE	C08	-10.4116
1503346	URIDINE TRIPHOSPHATE TRISODIUM	F05	-10.4116
1503273	HYDROCORTISONE BUTYRATE	F07	-10.4116
1503270	PRILOCAINE HYDROCHLORIDE	F09	-10.4116
1500502	PROBENECID	D11	-10.3563
1500849	CHOLEST-5-EN-3-ONE	A08	-10.35
1505217	RHODOCLADONIC ACID	A11	-10.35
330077	METHOXYCHLOR	G06	-10.3343
203010	beta-TOXICAROL	B03	-10.3068
300538	QUERCETIN TETRAMETHYL (5,7,3',4') ETHER	D04	-10.2887
1501002	DROPERIDOL	A04	-10.2779
1503628	PRONETALOL HYDROCHLORIDE	F04	-10.2502
1504226	MERCAPTAMINE HYDROCHLORIDE	D02	-10.2218
1501152	SPIPERONE	A05	-10.218
1501150	SULPIRIDE	F07	-10.218
1500735	3',4'-DIMETHOXYFLAVONE	F04	-10.1987
1500938	PROTOVERATRINE B	E08	-10.191
1500584	TRANYLCYPROMINE SULFATE	E07	-10.1901
330064	FENTHION	F06	-10.1819
211555	DIHYDROLONCHOCARPENIN	C05	-10.1726
1500428	NEOSTIGMINE BROMIDE	G08	-10.1423
1504130	3,7-DIHYDROXYFLAVONE	A08	-10.1267
1500105	ACETYLCYSTEINE	D03	-10.1145
1503633	N- (3-TRIFLUOROMETHYLPHENYL)PIPERAZINE HYDROCHLORIDE (TFMPP)	E07	-10.0888
1503935	PROPAFENONE HYDROCHLORIDE	H07	-10.058
1504023	THERMOPSINE PERCHLORATE	A03	-10.0473
1503642	N- (9-FLUORENYLMETHOXYCARBONYL)-L-LEUCINE (NPC-15199)	B11	-10.0258
1500415	MINOXIDIL	A11	-10.0239
1503931	MORANTEL CITRATE	H08	-10.0239
1500507	PROCYCLIDINE HYDROCHLORIDE	G03	-9.96441
1503330	TETROQUINONE	A05	-9.95214
1500208	COTININE	C11	-9.92736
1503423	SPIRAMYCIN	E06	-9.92736
1500771	CEFACLOR	D05	-9.91835
1501184	ESTRADIOL ACETATE	B07	-9.89802
310025	LARIXINIC ACID	D02	-9.89593
1502040	CEFMETAZOLE SODIUM	E07	-9.89061
1504088	ETHYLNOREPINEPHRINE HYDROCHLORIDE	F02	-9.86061
1500541	STREPTOMYCIN SULFATE	D02	-9.78648
1503626	OXOTREMORINE SESQUIFUMARATE	D11	-9.76594
1505216	ESCITALOPRAM OXALATE	C08	-9.74415
1500676	OUABAIN	D03	-9.72862
300517	BURASAINE	E10	-9.71016
2300292	MIANSERIN HYDROCHLORIDE	F08	-9.71016
1500659	ARTEMISIN	H09	-9.71016
1500296	EUGENOL	C11	-9.69541
1500200	CLOTRIMAZOLE	D02	-9.69453
1500482	PHENYLBUTAZONE	B09	-9.69149
1500483	PHENYLEPHRINE HYDROCHLORIDE	D07	-9.69149
1500192	CLIDINIUM BROMIDE	G06	-9.69149
1500874	LEUCOPTERIN	E05	-9.65585
100201	3-DEOXO-3beta-ACETOXYDEOXYDIHYDROGEDUNIN	F04	-9.64748
100686	MEROGEDUNIN, 3-DEOXO-1alpha,3alpha-DIHYDROXYDIHYDRO-	F04	-9.64748
1400242	N-METHYLBENZYLAMINE HYDROCHLORIDE	A05	-9.64014
1501215	KETOPROFEN	H08	-9.60197
310031	RHAMNETIN	D03	-9.59319
1501180	ESTRADIOL DIACETATE	A07	-9.57808
1500704	N-ACETYLPROLINE	D07	-9.56995
2300193	8-CYCLOPENTYLTHEOPHYLLINE	E06	-9.56995
1504003	CENTAUREIN	F09	-9.54842
1503977	LOVASTATIN	A08	-9.5302
1500911	OXOTREMORINE	C04	-9.52972
1503081	AMIFOSTINE	F07	-9.52972
1500526	RESERPINE	D09	-9.52529
201477	MUNDOSERONE	H07	-9.48948
100530	AMBELLINE	H07	-9.48948
1504183	TRIFLURIDINE	G02	-9.48694
1500291	ETHINYL ESTRADIOL	C03	-9.4431
1503429	CLOFIBRATE	E08	-9.4431
1503009	BIOTIN	E11	-9.4431
310299	THYMOQUINONE	F06	-9.44182
1502196	ETHOSUXIMIDE	C08	-9.41812
1600919	3-METHOXYCATECHOL	F07	-9.39237
1503648	GABOXADOL HYDROCHLORIDE	H05	-9.36311
201524	DIHYDROGAMBOGIC ACID	A03	-9.36271
1500538	SPECTINOMYCIN HYDROCHLORIDE	D05	-9.35909
1500159	CARBAMAZEPINE	H09	-9.35115
100139	DEOXYKHIVORIN	E04	-9.33149
100615	CHUKRASIN METHYL ETHER	E04	-9.33149
201605	BISANHYDRORUTILANTINONE	E02	-9.31576
310030	RHODINYL ACETATE	D05	-9.29044
1800067	COLCHICEINE	B08	-9.28168
1800166	KOJIC ACID	D04	-9.28168
330025	DACTHAL	B08	-9.26755
1501181	ESTRONE ACETATE	B06	-9.25815
1501170	ACETAMINOSALOL	E06	-9.25815
200416	KOPARIN 2'-METHYL ETHER	A10	-9.23632
1500364	LEUCOVORIN CALCIUM	G06	-9.23327
1500217	CYTARABINE	E02	-9.22306
1500522	QUINACRINE HYDROCHLORIDE	D04	-9.19289
1503985	BROMPHENIRAMINE MALEATE	G10	-9.19289
300228	LONCHOCARPIC ACID	C09	-9.15006
1501012	3-HYDROXYFLAVONE	A06	-9.13907
330040	2,4-DICHLOROPHENOXYACETIC ACID	D03	-9.11515
10100003	BIOCHANIN A	A05	-9.1016
1501187	FLUNISOLIDE	F08	-9.09818
1500185	CHLORPROPAMIDE	B11	-9.06591
1500909	PROTOVERATRINE A	E07	-9.04736
1504079	TOMATINE	A06	-9.03459
1504105	TANNIC ACID	A07	-9.03459
1500446	NYSTATIN	B08	-9.0267
1503939	RIBOSTAMYCIN SULFATE	G09	-9.0267
1500726	PRUNETIN	E04	-9.02655
1503627	N-AMINOHEXYL-5-CHLORO-1-NAPTHALENESULFONAMIDE HYDROCHLORIDE (W-7 HCl)	D09	-8.98838
200243	GRISEOFULVIC ACID	F06	-8.98739
330034	PROMETON	C07	-8.96276
1503419	NAFRONYL OXALATE	E05	-8.95884
1503602	SALINOMYCIN, SODIUM	F10	-8.95884
1502175	N-FORMYLMETHIONYLPHENYLALANINE	C07	-8.93821
1502172	N-FORMYLMETHIONYLALANINE	G06	-8.93821
1503970	METHOXYAMINE HYDROCHLORIDE	H09	-8.93821
1500230	DEXAMETHASONE	E09	-8.87316
1504165	OSTHOL	A08	-8.86922
1502231	CELLOBIOSE (D[+])	B07	-8.86922
1500495	PRAZOSIN HYDROCHLORIDE	C04	-8.8605
1503908	PACLITAXEL	F07	-8.8605
100047	DEACETOXY-7-OXOGEDUNIN	B06	-8.85751
100101	PRENYLETIN	D06	-8.85751
100126	3-CHLORO-8beta-HYDROXYCARAPIN, 3,8-HEMIACETAL	E02	-8.85751
100465	DIHYDROFISSINOLIDE	B06	-8.85751
100582	DEHYDROEPIANDROSTERONE	D06	-8.85751
100609	XANTHYLETIN	E02	-8.85751
200427	PISCIDIC ACID	F09	-8.82473
330029	ATRAZINE	C02	-8.81036
300610	ACETOSYRINGONE	F04	-8.81036
1500444	NOVOBIOCIN SODIUM	H08	-8.71886
1500844	COBALAMINE	F04	-8.70418
1504135	TRIMEDLURE	H11	-8.70418
100008	CARAPIN	A06	-8.69952
100310	HECOGENIN ACETATE	H03	-8.69952
100432	DEOXYGEDUNIN	A06	-8.69952
201606	RUTILANTINONE	H03	-8.69952
1501175	FLURANDRENOLIDE	E05	-8.69897
1503934	PERPHENAZINE	F08	-8.6943
1503951	LIVIDOMYCIN SULFATE	H09	-8.6943
1504160	PTERYXIN	B07	-8.68496
300540	HYMECROMONE METHYL ETHER	D06	-8.66206
1400136	N-METHYLISOLEUCINE	D02	-8.63133
1503077	PRIDINOL METHANESULFONATE	C06	-8.61828
1503036	DINITOLMIDE	G07	-8.61828
10101011	BIXIN	F04	-8.61211
310017	CHAULMOOGRIC ACID, ETHYL ESTER	C03	-8.58779
410024	CYTOCHALASIN Q	A02	-8.57774
1500730	4-METHYLDAPHNETIN	E02	-8.55457
100056	6-ACETOXYANGOLENSIC ACID METHYL ESTER	B11	-8.54152
100190	3-alpha-HYDROXYDEOXYGEDININ	E11	-8.54152
100517	ENTANDROPHRAGMIN	B11	-8.54152
100651	3beta-ACETOXYDEOXYANGOLENSIC ACID, METHYL ESTER	E11	-8.54152
1503920	CLOPERASTINE HYDROCHLORIDE	E05	-8.53898
270090	CHOLESTAN-3beta,5alpha,6beta-TRIOL	B05	-8.53359
1500403	METHYLDOPA	A09	-8.5281
1501018	BETONICINE	G05	-8.5281
2300212	DOMPERIDONE	G09	-8.52477
2300242	LOXAPINE SUCCINATE	G10	-8.52477
330055	PARADICHLOROBENZENE	E07	-8.50557
330057	CARBOFURAN	E09	-8.50557
330071	LINDANE	F11	-8.50557
200763	IRIGENIN, 7-BENZYL ETHER	G10	-8.49939
1501173	ACETANILIDE	A06	-8.45831
1500110	AMANTADINE HYDROCHLORIDE	D07	-8.39695
1501000	ETHAVERINE HYDROCHLORIDE	G03	-8.37377
1503816	AMCINONIDE	F06	-8.3619
330051	CHLORPROPHAM	E03	-8.35318
330060	METHOMYL	F02	-8.35318
300539	ARBUTIN	D05	-8.33672
200457	ANHYDROBRAZILIC ACID	G03	-8.33672
200488	NORSTICTIC ACID PENTAACETATE	G06	-8.33672
1501153	SULOCTIDIL	E08	-8.29834
240929	AVOCADYNE ACETATE	B10	-8.26661
1500837	CHENODIOL	C07	-8.23992
2300270	PINACIDIL	C07	-8.20857
2300345	NIPECOTIC ACID	D07	-8.20857
330036	DICHLOBENIL	C09	-8.20078
1500433	NITROFURANTOIN	C05	-8.1957
201515	THEAFLAVIN DIGALLATE	B03	-8.18505
1505213	ROSUVASTATIN	C09	-8.17637
1503393	PIPOBROMAN	E09	-8.15174
1504081	BETULINIC ACID	G09	-8.0826
1500995	FLUTAMIDE	E06	-8.04337
1500869	MIMOSINE	F03	-8.04337
1503917	CLENBUTEROL HYDROCHLORIDE	F10	-8.0295
200040	PSOROMIC ACID	E05	-8.01139
1500437	NORETHINDRONE	F10	-8.00712
1503952	PUTRESCINE DIHYDROCHLORIDE	B04	-7.99031
1503111	CEFTRIAXONE SODIUM	H06	-7.99031
300556	CHRYSAROBIN	F08	-7.98791
1502197	PIPERIDOLATE HYDROCHLORIDE	C05	-7.9784
1500267	DOXYLAMINE SUCCINATE	H06	-7.96582
100616	ANGOLENSIN (R)	E05	-7.90955
100140	7-DEACETOXY-7-OXODEOXYGEDUNIN	E05	-7.90955
1502038	CEFAMANDOLE SODIUM	A06	-7.90572
330044	2,4-DICHLOROPHENOXYACETIC ACID, METHYL ESTER	D07	-7.89599
1500864	HARMALINE	E07	-7.87816
1503231	NIMESULIDE	A03	-7.87224
200759	IRETOL	G09	-7.84872
1500533	SODIUM SALICYLATE	D11	-7.82918
1503500	RESORCINOL MONOACETATE	D07	-7.82889
1503260	NADOLOL	H09	-7.82889
1500394	METHENAMINE	A03	-7.82798
1502075	NCS-382	E08	-7.82798
1500143	beta-CAROTENE	G04	-7.82443
1503080	AMBROXOL HYDROCHLORIDE	B02	-7.81844
310298	GLUCOSAMINIC ACID	C07	-7.77673
330061	ALDICARB	F03	-7.74359
1503115	VINPOCETINE	A04	-7.71499
1503117	TRIMIPRAMINE MALEATE	C07	-7.71499
1503134	(-)-MENTHOL	C11	-7.71499
1500760	HECOGENIN	F07	-7.71296
1500761	GUANIDINE CARBONATE	H05	-7.71296
1504025	SALSOLINE	D04	-7.6908
390001	APIOLE	E04	-7.6758
1502068	ANTHRACENE-9-CARBOXYLIC ACID	F05	-7.65378
1500857	BILIRUBIN	C06	-7.61062
100254	5beta-12-METHOXY-4,4-BISNOR-8,11,13-PODOCARPATRIEN-3-ONE	F10	-7.59356
100901	3beta-HYDROXYDEOXYDESACETOXY-7-OXOGEDUNIN	F10	-7.59356
1500177	CHLORHEXIDINE	B02	-7.54775
1503431	CYTIDINE	D06	-7.53405
200499	ACACETIN	E06	-7.53405
310041	VISNAGIN	A07	-7.53168
1500467	PENICILLIN V POTASSIUM	D06	-7.5309
1503913	NIGERICIN SODIUM	F05	-7.5309
1503822	RAMIFENAZONE	G03	-7.5309
2300009	TILORONE	H06	-7.47959
1504013	COENZYME Q10	A10	-7.45329
330017	DIAZINON	A10	-7.4388
330065	ETHOPROP	F07	-7.4388
1500998	ETHOXYQUIN	G06	-7.38255
1500828	CANRENOIC ACID, POTASSIUM SALT	G08	-7.38255
1501212	LINALOOL (+)	B08	-7.36949
1500491	PIROXICAM	E04	-7.3647
1504411	PICROPODOPHYLLIN ACETATE	D05	-7.3637
200070	LECANORIC ACID	E06	-7.36072
200793	IRIDIN	G11	-7.36072
1501105	PUROMYCIN HYDROCHLORIDE	D06	-7.33853
1500242	DIETHYLCARBAMAZINE CITRATE	F10	-7.3372
1501126	5-AMINOPENTANOIC ACID HYDROCHLORIDE	F06	-7.30539
330020	DIMETHOATE	B03	-7.28641
330076	CHLORDANE	G05	-7.28641
211307	GENTISIC ACID	B02	-7.25191
1502248	GLUTATHIONE	H11	-7.25191
1503218	HEPTAMINOL HYDROCHLORIDE	B11	-7.24324
1504256	EPICATECHIN PENTAACETATE	D04	-7.20765
1504022	SALSOLIDINE	G05	-7.20765
200428	ROCCELLIC ACID	D03	-7.20334
1503945	FLUTRIMAZOLE	F04	-7.1985
300055	CADIN-4-EN-10-OL	A10	-7.19805
1500218	DACARBAZINE	E03	-7.18004
1500246	DIGITOXIN	G03	-7.18004
1500253	DIMETHADIONE	G07	-7.18004
1502045	PIROMIDIC ACID	B04	-7.17856
1501110	MEBENDAZOLE	C02	-7.17146
307050	DEHYDROABIETAMIDE	F04	-7.13864
100280	HYDROXY (19)TOTAROL	G04	-7.11958
102058	OLEANOLIC ACID ACETATE	G04	-7.11958
1504021	LUPININE	E04	-7.06378
240740	4-ACETOXYPHENOL	C11	-7.05159
270067	STIGMASTA-4,22-DIEN-3-ONE	E05	-7.05159
300157	EUGENYL BENZOATE	C06	-7.03538
200115	PECTOLINARIN	E10	-7.03538
1503902	SODIUM beta-NICOTINAMIDE ADENINE DINUCLEOTIDE PHOSPHATE	F02	-7.0323
300607	RUTOSIDE (rutin)	A03	-7.02179
1504094	TENIPOSIDE	D07	-7.0186
1502003	BUFEXAMAC	D10	-7.0186
300600	DIDEACETYL (1,3)-7-DESACETOXY-7-OXO-DEOXYKHIVORINIC ACID	E03	-6.98132
1501120	MINAPRINE HYDROCHLORIDE	H08	-6.97731
100049	KHAYANTHONE	B08	-6.96159
100090	NILOTICIN	C10	-6.96159
100489	DIHYDROGEDUNINIC ACID, METHYL ESTER	B08	-6.96159
100566	DEOXYCHOLIC ACID	C10	-6.96159
1503978	HYDROXYCHLOROQUINE SULFATE	C10	-6.957
1503257	MIDODRINE HYDROCHLORIDE	A02	-6.92875
201312	RETUSIN DIMETHYL ETHER	B06	-6.89554
10100009	DIMETHYL GAMBOGATE	F03	-6.89554
1504024	LAGOCHILIN	G02	-6.89554
2300166	ALPRENOLOL	D08	-6.88694
1500756	NALIDIXIC ACID	G11	-6.88694
1500841	CINCHONINE	H04	-6.88694
300104	2-METHYLENE-5-(2,5-DIOXOTETRAHYDROFURAN-3-YL)-6-OXO--10,10-DIMETHYLBICYCLO[7: 2: 0]UNDECANE	B05	-6.87271
300166	15-NORCARYOPHYLLEN-3-ONE	C08	-6.87271
211458	3,4,5-TRIMETHOXYCINNAMALDEHYDE	E02	-6.87271
1500557	TAMOXIFEN CITRATE	D10	-6.86611
1500239	DICUMAROL	F07	-6.86573
1503092	GLUCONOLACTONE	B09	-6.86037
330030	DIURON	C03	-6.82922
330056	PENTACHLOROPHENOL	E08	-6.82922
307056	MUUROLLADIE-3-ONE	F06	-6.82399
1503630	SPAGLUMIC ACID	C06	-6.82305
1502110	DEOXYGUANOSINE	D11	-6.7828
1500490	PIPERAZINE	F10	-6.7828
1503121	TRAZODONE HYDROCHLORIDE	A08	-6.7715
1500550	SULFAMETHOXAZOLE	A02	-6.76157
1502019	FOSCARNET SODIUM	D06	-6.72173
1500992	FLUMEQUINE	G07	-6.72173
1500939	NORELEAGNINE	B09	-6.71712
1504073	UVAOL	D07	-6.71712
1500419	NADIDE	A07	-6.69991
2300220	N-METHYL (-)EPHEDRINE	C09	-6.69895
1503265	NICOLSAMIDE	D03	-6.69895
1501203	RETINOL	A08	-6.69866
1501199	ZAPRINAST	B03	-6.69866
330018	DICHLORVOS	A11	-6.67683
1500906	LITHOCHOLIC ACID	C08	-6.66667
307055	DIHYDROCARYOPHYLLEN-5-ONE	F05	-6.66667
1503999	N,N-DIMETHYLAMILORIDE	B04	-6.64261
1503230	NIFENAZONE	A07	-6.61425
1503600	NIMODIPINE	C05	-6.6086
200007	GAMBOGIC ACID	C04	-6.59351
1500827	PICEID	C07	-6.59351
201355	GENISTEIN, 8-METHYL	B11	-6.58344
1500742	7,2'-DIMETHOXYFLAVONE	E06	-6.56575
1500213	CYCLOPHOSPHAMIDE HYDRATE	D09	-6.55142
1500225	SODIUM DEHYDROCHOLATE	E06	-6.55142
1500256	DIPHENHYDRAMINE HYDROCHLORIDE	G09	-6.55142
1500391	METHACHOLINE CHLORIDE	C04	-6.53753
1500411	METOPROLOL TARTRATE	B03	-6.53371
1500492	POLYMYXIN B SULFATE	B07	-6.53371
310002	ADONITOL	A09	-6.50934
1504132	6,3'-DIMETHOXYFLAVONE	E10	-6.50934
310023	HYPOXANTHINE	G03	-6.50934
100013	3-DEACETYLKHIVORIN	A10	-6.48761
100146	7-DESACETOXY-6,7-DEHYDROGEDUNIN	E06	-6.48761
100447	DEACETOXY (7)-7-OXOKHIVORINIC ACID	A10	-6.48761
100618	3alpha-HYDROXY-4,4-BISNOR-8,11,13-PODOCARPATRIENE	E06	-6.48761
1900004	CHLORDIAZEPOXIDE	A03	-6.41797
1503266	NOCODAZOLE	D02	-6.41797
201448	4,4'-DIMETHOXYDALBERGIONE	G03	-6.41797
1500861	CORALYNE CHLORIDE	C06	-6.41438
1500822	BRUCINE	E03	-6.41438
1500272	EMETINE	G11	-6.39426
1500261	DISOPYRAMIDE PHOSPHATE	H03	-6.39426
1504259	IRBESARTAN	A05	-6.39133
2300062	CHLORMEZANONE	C03	-6.39133
1501007	FENOTEROL HYDROBROMIDE	H07	-6.39133
1502182	d[-Arg-2]KYOTORPHAN ACETATE	C02	-6.37872
1501214	ENALAPRIL MALEATE	D05	-6.37872
1503614	CIPROFLOXACIN	D06	-6.37611
1503603	ACYCLOVIR	D08	-6.37611
330045	2,4-DICHLOROPHENOXYBUTYRIC ACID, METHYL ESTER	D08	-6.37204
330058	CHLORPYRIFOS	E10	-6.37204
1500209	CRESOL	F11	-6.35202
1503106	BEPRIDIL HYDROCHLORIDE	A10	-6.29975
1502043	PRALIDOXIME MESYLATE	E10	-6.29975
1502053	ALRESTATIN	H05	-6.29975
1502073	IMIDAZOL-4-YLACETIC ACID HYDROCHLORIDE	F11	-6.28172
1800109	ERGOSTA-7,22-DIEN-3-ONE	C11	-6.28
1500843	LATHOSTEROL	E07	-6.28
1501014	HYDROCOTARNINE HYDROBROMIDE	B02	-6.26301
1504137	ANCITABINE HYDROCHLORIDE	C09	-6.23711
1502245	ELLAGIC ACID	H11	-6.23711
1501129	CARBETAPENTANE	B06	-6.22612
2300176	PHENOXYBENZAMINE HYDROCHLORIDE	C06	-6.22612
201595	OSAJIN	F03	-6.22162
330033	BENFLURALIN	C06	-6.21964
330063	BENDIOCARB	F05	-6.21964
1501217	LISINOPRIL	A09	-6.21876
201581	SERICETIN	A06	-6.21558
201662	GRAYANOTOXIN I	A10	-6.21558
1503032	DIPYROCETYL	C06	-6.21469
1500645	PREGNENOLONE	D08	-6.2007
1504164	FELAMIDIN	B02	-6.19469
1502128	CYCLOLEUCINE	E09	-6.14251
1800170	FREQUENTIN	C02	-6.12325
2300228	KAINIC ACID	D10	-6.11528
1504161	DIHYDROSAMIDIN	B06	-6.11164
1500236	DIBUCAINE HYDROCHLORIDE	F04	-6.07995
100346	PICROTIN	C02	-6.07197
330031	TEBUTHIURON	C04	-6.06724
200107	MACLUROXANTHONE	E07	-6.05937
1502099	GOSSYPOL-ACETIC ACID COMPLEX	B09	-6.05879
1501194	TOLPERISONE HYDROCHLORIDE	D09	-6.05879
1503720	SELAMECTIN	H04	-6.05879
1503635	3-METHYL-1-PHENYL-2-PYRAZOLIN-5-ONE (MCI-186)	G10	-6.05327
1500860	ISOCORYDINE (+)	B10	-6.03736
1500410	METOCLOPRAMIDE HYDROCHLORIDE	E06	-6.03511
1500195	CLOFIBRIC ACID	H06	-6.03511
300013	PIMPINELLIN	B04	-5.96649
201156	MEDICARPIN	E11	-5.96649
1500235	DIBENZOTHIOPHENE	F03	-5.9228
1505235	AVOCADYNONE ACETATE	A03	-5.92083
240927	CAPERATIC ACID	H02	-5.92083
300025	FLUFENAMIC ACID	B04	-5.91603
1500115	AMINOGLUTETHIMIDE	E02	-5.91603
1503078	ANIRACETAM	A06	-5.91181
1500319	GRAMICIDIN	E11	-5.91181
1504139	AUSTRICINE	B06	-5.90978
1501151	RANITIDINE	F06	-5.89882
1501149	RITODRINE HYDROCHLORIDE	G04	-5.89882
2300241	LOPERAMIDE HYDROCHLORIDE	C08	-5.89572
1500994	FLUFENAZINE HYDROCHLORIDE	G09	-5.89572
200433	ISOGINKGETIN	D10	-5.80974
200099	BUDDLEOFLAVONOLOSIDE	F06	-5.80974
1504207	PRISTIMEROL	G03	-5.80889
1504051	STIGMASTEROL	G11	-5.80318
1500514	PROPRANOLOL HYDROCHLORIDE	C07	-5.76564
1500241	DIENESTROL	F09	-5.76564
330032	DICAMBA	C05	-5.76245
330067	PROPARGITE	F09	-5.76245
330070	DICHLORODIPHENYLTRICHLOROETHANE	F10	-5.76245
1504154	PINOCEMBRIN	A06	-5.74759
210242	THEAFLAVIN MONOGALLATES	C03	-5.74351
200331	SALSALATE	E06	-5.74039
1502031	CEFOXITIN SODIUM	E04	-5.73885
1503051	RETINYL ACETATE	F09	-5.73885
300057	LARIXOL ACETATE	A11	-5.73404
1503391	D-PHENYLALANINE	E10	-5.73043
1502253	HEMATEIN	B09	-5.72271
307047	3-OXOURSAN (28-13)OLIDE	F03	-5.72271
100156	8beta-HYDROXYCARAPIN	E07	-5.69764
100620	12-HYDROXY-4,4-BISNOR-4,8,11,13-PODOCARPATETRAEN-3-ONE	E07	-5.69764
200413	2,6-DIMETHOXYQUINONE	A09	-5.64713
100575	LAUDANOSINE	A04	-5.63259
1504210	ATOVAQUONE	C02	-5.62918
1500752	QUERCITRIN	H09	-5.61825
330022	PHOSALONE	B05	-5.61006
330024	PHORATE	B07	-5.61006
1503076	QUINAPRIL HYDROCHLORIDE	C09	-5.57888
1501176	ERYTHROMYCIN ESTOLATE	E10	-5.57888
300110	3-NOR-3-OXOPANASINSAN-6-OL	B08	-5.57137
1500570	THIABENDAZOLE	B06	-5.56901
307057	BISABOLOL	F07	-5.56539
310001	ACONITIC ACID	G05	-5.56539
1500508	PROGESTERONE	D02	-5.53651
1500129	APOMORPHINE HYDROCHLORIDE	F03	-5.53435
1501192	ESTRADIOL-3-SULFATE, SODIUM SALT	G11	-5.51351
1500733	ALPINETIN METHYL ETHER	D04	-5.50615
1500255	DIOXYBENZONE	F09	-5.49623
210752	EUDESMIC ACID	C06	-5.49108
1500624	CARNITINE HYDROCHLORIDE	E08	-5.4241
1500835	URSOCHOLANIC ACID	G04	-5.40806
1503933	PENTOLINIUM TARTRATE	D05	-5.4001
1502025	SUCCINYLSULFATHIAZOLE	F07	-5.38922
100202	NYMANIA 2	D11	-5.33947
1500724	GENKWANIN	G08	-5.33502
1500944	CARNOSINE	H04	-5.33502
330019	OXDEMETONMETHYL	B02	-5.30527
1500212	CYCLOPENTOLATE HYDROCHLORIDE	D08	-5.29418
1500231	DEXAMETHASONE ACETATE	E09	-5.29418
300048	KOBUSONE	B04	-5.26102
1504146	KATACINE	B05	-5.26102
1500903	ETOPOSIDE	G09	-5.26102
1500427	NEOMYCIN SULFATE	E02	-5.23991
1500186	AUREOMYCIN	D03	-5.2349
1500520	PYRIMETHAMINE	E05	-5.20411
1502010	DIACERIN	H10	-5.19905
1503085	PYRITHYLDIONE	B10	-5.19902
300566	CHRYSANTHEMYL ALCOHOL	F05	-5.17897
330035	METOLACHLOR	C08	-5.15287
1500104	ACETYLCHOLINE	D02	-5.15267
1500339	HYDROCORTISONE HEMISUCCINATE	E05	-5.10837
1504163	MARMESIN ACETATE	C05	-5.09883
1504178	TETRAHYDROPALMATINE	G10	-5.09341
1500292	ETHIONAMIDE	A11	-5.08475
1500543	STREPTOZOSIN	C05	-5.08475
300111	2-METHOXY-5 (6)EPOXY-TETRAHYDROCARYOPHYLLENE	B09	-5.08337
300160	3-PINANONE OXIME	C07	-5.08337
100105	8beta-HYDROXYCARAPIN, 3,8-HEMIACETAL	D09	-5.06567
100585	1,7-DIDEACETOXY-1,7-DIOXOKHIVORIN	D09	-5.06567
1503228	PAROMOMYCIN SULFATE	A05	-5.04177
1503262	NALTREXONE HYDROCHLORIDE	A09	-5.04177
1502028	CEPHALEXIN	H09	-5.04177
1502116	1,2-DIMETHYLHYDRAZINE HYDROCHLORIDE	E11	-5.01861
330053	S,S,S,-TRIBUTYLPHOSPHOROTRITHIOATE	E05	-5.00048
330059	ACEPHATE	E11	-5.00048
330080	ALDRIN	G09	-5.00048
1500259	DIPYRIDAMOLE	E11	-4.97986
201584	SERICETIN DIACETATE	A07	-4.95673
1501174	TODRALAZINE HYDROCHLORIDE	G03	-4.93901
1501142	SULFACHLORPYRIDAZINE	B07	-4.92333
1503422	SEMUSTINE	D05	-4.92333
300348	SCANDENIN	C10	-4.9207
200441	XANTHOXYLIN	F10	-4.9207
1500616	ACETARSOL	F02	-4.86921
501000	d,l-threo-3-HYDROXYASPARTIC ACID	F10	-4.86921
1500270	TRISODIUM ETHYLENEDIAMINE TETRACETATE	H09	-4.82271
2300061	CLOMIPRAMINE HYDROCHLORIDE	G09	-4.77904
1500103	ACETOHYDROXAMIC ACID	E07	-4.77099
1500157	CAPREOMYCIN SULFATE	H07	-4.77099
1502260	AVERMECTIN B1	B05	-4.7619
1503101	AZLOCILLIN SODIUM	H07	-4.7619
100550	OLEANOIC ACID	C06	-4.74968
100562	1-DEACETOXY-1-OXO-3,7-DIDEACETYLKHIVORIN	C08	-4.74968
100069	PRIEURANIN ACETATE	C06	-4.74968
100081	UTILIN	C08	-4.74968
1500899	ESCULETIN	E07	-4.74929
1500180	CHLOROTHIAZIDE	E04	-4.73929
1503045	ACEXAMIC ACID	F07	-4.72727
1502030	OXOLINIC ACID	F09	-4.72727
1504076	YOHIMBIC ACID	G10	-4.71245
1504124	LINAMARIN	G09	-4.71082
1500414	MINOCYCLINE HYDROCHLORIDE	A08	-4.70552
330037	PROMETRYN	C10	-4.69569
1500205	COLCHICINE	D05	-4.66555
1500224	DEFEROXAMINE MESYLATE	E05	-4.66555
1500340	HYDROCORTISONE SODIUM PHOSPHATE	E06	-4.65005
1500669	BENFLUOREX HYDROCHLORIDE	D02	-4.64749
1504041	TRIACETYLRESVERATROL	C03	-4.62144
270088	CHOLESTAN-3-ONE	D08	-4.62144
307059	CEDROL	F09	-4.62144
1504238	2,3,29-TRIACETOXY-24-NOR-1,3,5,7-FRIEDELATETRAENE	F11	-4.61227
200851	ROTENONIC ACID	H03	-4.59536
100076	SWIETENINE	C07	-4.59169
100552	beta-AMYRIN ACETATE	C07	-4.59169
1503118	TRIFLUPROMAZINE HYDROCHLORIDE	A02	-4.57408
1503104	BENDROFUMETHIAZIDE	B09	-4.57002
1502203	TROLEANDOMYCIN	E07	-4.57002
1500552	SULFASALAZINE	E03	-4.53932
1500302	FLUOCINOLONE ACETONIDE	B06	-4.49728
1500363	LACTULOSE	G05	-4.49728
202130	PERSEITOL	A11	-4.48466
1504176	RHETSININE	F05	-4.44655
1502106	CARBOPLATIN	D08	-4.41278
1600561	LIQUIRITIGENIN DIMETHYL ETHER	E06	-4.39871
300564	MENTHONE	E09	-4.39871
330073	ENDRIN	G03	-4.39089
1503804	COLFORSIN	A03	-4.37312
1500408	METHYLTHIOURACIL	B04	-4.37312
1504402	TOLTERODINE HYDROCHLORIDE	F02	-4.34326
200034	ATRANORIN	B11	-4.30678
1502020	FOLIC ACID	H02	-4.30678
1701028	CORTISONE	B11	-4.28789
1400208	COUMARIN	F09	-4.28789
1500606	VALPROATE SODIUM	B02	-4.27764
1503243	LABETALOL HYDROCHLORIDE	B06	-4.25553
1503204	CINNARAZINE	C09	-4.25553
1800123	ECHINOCYSTIC ACID	D11	-4.24266
1800055	ZEORIN	H03	-4.24266
1501019	BERBAMINE HYDROCHLORIDE	C10	-4.24219
1500215	CYCLOSERINE	D10	-4.19409
1500222	DAPSONE	E04	-4.19409
1504206	BOVINOCIDIN (3-nitropropionic acid)	H09	-4.16984
270051	ALLODEOXYCHOLIC ACID	C11	-4.14946
1502244	AMYGDALIN	G11	-4.14946
1504158	LOMATIN	B08	-4.1438
1502021	PHTHALYLSULFATHIAZOLE	E05	-4.13917
1501156	SULFAMETHOXYPYRIDAZINE	F05	-4.13917
1503279	OXETHAZAINE	H06	-4.13917
100223	1,2alpha-EPOXYDEACETOXYDIHYDROGEDUNIN	F08	-4.11771
100298	SMILAGENIN ACETATE	G08	-4.11771
100731	STROPHANTHIDIN SEMICARBAZIDE	F08	-4.11771
200002	ORSELLINIC ACID, ETHYL ESTER	G08	-4.11771
300546	BERGAPTEN	D09	-4.10736
1502004	BUMETANIDE	G07	-4.09828
200403	6-METHOXYPROSOGERIN B DIETHYL ETHER	A07	-4.08661
1504005	TRIPTOPHENOLIDE	F11	-4.08661
1502237	HARMOL HYDROCHLORIDE	E05	-4.08543
1501008	FENBUFEN	G05	-4.07847
100286	PODOTOTARIN	C03	-4.06185
1500193	CLINDAMYCIN HYDROCHLORIDE	G04	-4.04072
1504145	GLICLAZIDE	C08	-4.03693
1500244	DIETHYLSTILBESTROL	D11	-4.03693
1500249	DIHYDROSTREPTOMYCIN SULFATE	G05	-4.03693
1500251	DIMENHYDRINATE	G06	-4.03693
1502042	CEFOPERAZOLE SODIUM	E11	-3.94103
1502012	FOSFOSAL	F11	-3.94103
330047	GLYPHOSATE	D10	-3.93371
241150	LEOIDIN DIMETHYL ETHER	C09	-3.93056
1600365	SAPPANONE A TRIMETHYL ETHER	E08	-3.93056
1500156	1S-CAMPHOR	F05	-3.92868
210674	METHYL GAMBOGINATE	F08	-3.92868
1500258	DIPHENYLPYRALINE HYDROCHLORIDE	G10	-3.87978
1501178	ESTRIOL METHYL ETHER	F03	-3.81924
100088	HUMILIN A	C09	-3.80172
100279	LYCORINE	G03	-3.80172
100563	OXONITINE	C09	-3.80172
102076	IMPERATORIN	G03	-3.80172
1502185	LYSYLTRYPTOPHANYL-LYSINE ACETATE	B03	-3.80132
210738	2-DEMETHYLAPIOLIC ACID	F02	-3.80132
1503403	EXALAMIDE	D09	-3.79338
1503244	LASALOCID SODIUM	F08	-3.79338
1503108	BROMOPRIDE	A06	-3.78378
1501201	TOLAZAMIDE	G03	-3.78378
330015	MEVINPHOS	A08	-3.78131
210658	DEHYDROVARIABILIN	C07	-3.77451
1504018	HEDERACOSIDE C	G04	-3.77451
1503705	ANETHOLE	C05	-3.77192
1400131	HAEMATOMMIC ACID	C06	-3.77192
1501004	DROPROPIZINE	G10	-3.74806
1500269	DYPHYLLINE	H08	-3.72262
1500500	PRIMAQUINE DIPHOSPHATE	C03	-3.70832
1503818	BUPIVACAINE HYDROCHLORIDE	F03	-3.70832
1503428	CHOLINE CHLORIDE	H11	-3.70832
240642	METHYLNORLICHEXANTHONE	G11	-3.69788
1501145	SULFAQUINOXALINE SODIUM	A03	-3.65927
2300192	DESMETHYLDIHYDROCAPSAICIN	G08	-3.64725
100646	5alpha-12-METHOXY-4,4-BISNOR-8,11,13-PODOCARPATRIEN-3-ONE	E09	-3.64372
100688	DIGOXIGENIN	F07	-3.64372
100162	KHIVORIN	E09	-3.64372
100222	3-DEOXO-3beta-HYDROXYMEXICANOLIDE 16-ENOL ETHER	F07	-3.64372
1501024	AJMALICINE	C03	-3.63913
300060	8-HYDROXY-15,16-BISNOR-11-LABDEN-13-ONE	C04	-3.63913
2300329	1-METHYLXANTHINE	E11	-3.63913
1500986	GITOXIN	G11	-3.63913
330078	HEPTACHLOR	G07	-3.62892
1503203	CHLORPROTHIXENE HYDROCHLORIDE	C06	-3.62654
1502089	ACETYLCARNITINE	G05	-3.62654
300542	SANTONIN	D07	-3.61936
1500989	18alpha-GLYCYRRHETINIC ACID	F05	-3.58286
1500775	TETRAC	D07	-3.57505
1503954	TULOBUTEROL	A04	-3.54212
1502250	LAWSONE	B08	-3.52016
1503053	PIPENZOLATE BROMIDE	C04	-3.4993
1502109	ZIDOVUDINE [AZT]	D02	-3.4993
1503929	MEXILETINE HYDROCHLORIDE	H11	-3.4993
1500709	CHRYSIN	F03	-3.48259
1500400	METHOXSALEN	H07	-3.47305
305025	FENAMISAL	E04	-3.47054
1503102	BACAMPICILLIN HYDROCHLORIDE	A11	-3.46929
1503205	CITIOLONE	B08	-3.46929
1503107	BROMHEXINE HYDROCHLORIDE	C08	-3.46929
1502102	QUINOLINIC ACID	F06	-3.46929
1502050	CEPHALORIDINE	F10	-3.46929
1502039	FOSPHOMYCIN	G04	-3.46929
270083	5alpha-CHOLESTAN-3beta-OL-6-ONE	E10	-3.4624
241155	EPITHEAFLAVIN MONOGALLATE	B08	-3.45841
1504185	TETRANDRINE	C04	-3.41766
1500171	CHLORAMBUCIL	A10	-3.40831
1500184	CHLORPROMAZINE	B10	-3.40831
1500227	DESIPRAMINE HYDROCHLORIDE	E08	-3.40831
1500232	DEXAMETHASONE SODIUM PHOSPHATE	E10	-3.40831
1500240	DICYCLOMINE HYDROCHLORIDE	F08	-3.40831
1502227	CADAVERINE SULFATE	G04	-3.38694
1503925	KETOROLAC TROMETHAMINE	H08	-3.33933
100583	EUPHOL ACETATE	D07	-3.32774
100102	CARAPIN-8 (9)-ENE	D07	-3.32774
1500399	METHOXAMINE HYDROCHLORIDE	E05	-3.31475
1502111	5-AZACYTIDINE	F04	-3.31204
1502014	MESNA	F08	-3.31204
300563	TRICHLORMETHINE	A04	-3.30912
107108	5alpha-ANDROSTAN-3,17-DIONE	E10	-3.30166
1504144	DIRITHROMYCIN	B09	-3.25115
1500116	SODIUM p-AMINOSALICYLATE	E03	-3.24427
1600537	CATECHIN PENTAACETATE	G05	-3.23557
1504095	ISOTHIPENDYL HYDROCHLORIDE	C09	-3.21416
1500488	PINDOLOL	H04	-3.20285
330075	TOXAPHENE	G04	-3.17173
100242	14-METHOXY-4,4-BISNOR-8,11,13-PODOCARPATRIEN-3-ONE	F09	-3.16974
100520	LUNARINE	F09	-3.16974
1800031	URSOLIC ACID	F06	-3.1503
1504412	PODOPHYLLOTOXIN ACETATE	G03	-3.1503
500123	CYCLOVERATRYLENE	C08	-3.1449
1502092	5-FLUOROINDOLE-2-CARBOXYLIC ACID	D08	-3.12466
1503821	CYSTAMINE DIHYDROCHLORIDE	B09	-3.08725
1500802	ALLOXAN	F06	-3.08725
310038	SCOPOLINE	D06	-3.0842
1504084	DIHYDROROBINETIN	E08	-3.04818
307045	11-OXOURSOLIC ACID ACETATE	F02	-3.04818
307058	BISABOLOL ACETATE	F08	-3.04818
1502044	OFLOXACIN	C03	-3.0194
1501143	SULFAPHENAZOLE	F04	-3.0194
1503069	AMINOHIPPURIC ACID	D11	-2.99754
1502232	CAMPTOTHECIN	E04	-2.99754
1503983	BATYL ALCOHOL	B09	-2.99037
100599	2-METHYL GRAMINE	E03	-2.99037
1504056	EPICOPROSTEROL	G11	-2.98815
270078	CHOLESTANOL	B11	-2.93283
1502230	ASCORBIC ACID	G07	-2.93283
1501103	MEFENAMIC ACID	B02	-2.90013
1500987	GLUTAMINE	C10	-2.89086
1503801	NAPROXOL	A02	-2.87732
330041	2,4-DICHLOROPHENOXYBUTYRIC ACID	D04	-2.86694
100173	EPOXYGEDUNIN	E10	-2.85376
100650	DESACETYL (7)KHIVORINIC ACID, METHYL ESTER	E10	-2.85376
1502024	PIPEMIDIC ACID	G08	-2.84029
1504118	DIFFRATAIC ACID	B10	-2.83139
1504072	CATALPOL	E09	-2.83139
201138	DEGUELIN	G09	-2.83139
201604	PYRROMYCIN	D02	-2.82818
1500210	CROMOLYN SODIUM	D07	-2.77969
2300332	PODOFILOX	C05	-2.75684
330054	TRIALLATE	E06	-2.71454
1505251	IMIDACLOPRIDE	G10	-2.71454
1501111	PROTOPORPHYRIN IX	A03	-2.70598
100103	KHAYASIN C	D08	-2.69576
100584	GITOXIGENIN DIACETATE	D08	-2.69576
300222	GANGLEOIDIN ACETATE	C08	-2.68214
1400164	2-HYDROXY-3,4-DIMETHOXYBENZOIC ACID	B09	-2.67464
1501210	HUMULENE (alpha)	C09	-2.67464
1601032	EPICATECHIN 3,5-DIGALLATE	D09	-2.67464
330009	SODIUM FLUOROACETATE	D08	-2.67283
201181	IRIGENIN, DIBENZYL ETHER	G03	-2.66599
200110	ANTIAROL	E08	-2.64335
1502256	SHIKIMIC ACID	B04	-2.63009
1500832	CARYLOPHYLLENE OXIDE	F03	-2.63009
1500226	DEMECLOCYCLINE HYDROCHLORIDE	E07	-2.62253
2300147	N-ACETYLNEURAMIC ACID	B04	-2.59164
330048	2,4-DICHLOROPHENOXYACETIC ACID, ISOOCTYL ESTER	D11	-2.56215
330082	MITOTANE	G11	-2.56215
1501161	SUPROFEN	D03	-2.53949
2300100	HYDROXYTACRINE MALEATE	H05	-2.53949
100301	TOMATIDINE HYDROCHLORIDE	G09	-2.53777
107015	SMILAGENONE	G09	-2.53777
1504104	DIHYDROJASMONIC ACID	G06	-2.52609
1503070	MEFLOQUINE	E02	-2.5258
1502037	LOMEFLOXACIN HYDROCHLORIDE	H04	-2.5258
1504228	CRUSTECDYSONE	F04	-2.51788
1503427	ALOIN	C07	-2.5038
200640	3-METHYLORSELLINIC ACID	G07	-2.48068
330016	NALED	A09	-2.40975
240645	RETUSIN 7-METHYL ETHER	A08	-2.37978
100359	3,16-DIDEOXYMEXICANOLIDE-3beta-DIOL	H09	-2.37978
100435	3,16-DIDEOXYMEXICANOLIDE-3alpha-DIOL	A08	-2.37978
201505	METHYL 7-DESHYDROXYPYROGALLIN-4-CARBOXYLATE	H09	-2.37978
1701001	ANDROSTA-1,4-DIEN-3,17-DIONE	E11	-2.37004
1503267	NOMIFENSIN MALEATE	B03	-2.36855
1503252	METHAZOLAMIDE	B04	-2.36855
1502018	BRETYLIUM TOSYLATE	G02	-2.36855
300146	VULPINIC ACID	F03	-2.36112
1500332	HOMATROPINE BROMIDE	D10	-2.35845
1500346	HYOSCYAMINE	E11	-2.35845
100543	DIHYDRO-OBLIQUIN	C09	-2.34161
211477	EPIGALLOCATECHIN OCTAMETHYL ETHER	D03	-2.34161
1500233	DEXTROMETHORPHAN HYDROBROMIDE	F02	-2.30822
1504162	MARMESIN	C02	-2.26155
1500737	3,7-DIMETHOXYFLAVONE	D09	-2.26155
330043	ALACHLOR	D06	-2.25736
330066	PROPOXUR	F08	-2.25736
100009	CEDRELONE	A07	-2.22178
100287	TOTAROL	G05	-2.22178
100434	DIHYDRODEOXYGEDUNIN	A07	-2.22178
107023	SITOSTERYL ACETATE	G05	-2.22178
240958	4'-METHOXYFLAVONE	C10	-2.21399
1503903	ALBENDAZOLE	H05	-2.21253
1503991	CLEBOPRIDE MALEATE	H07	-2.21253
1503214	EDOXUDINE	B02	-2.2113
1503065	ALTRETAMINE	D07	-2.2113
1503041	AMINOHYDROXYBUTYRIC ACID	E03	-2.2113
1500359	ISOXSUPRINE HYDROCHLORIDE	G02	-2.20567
100308	ROCKOGENIN	B11	-2.20437
1500862	BOLDINE	E09	-2.17597
300105	beta-CARYOPHYLLENE ALCOHOL	B06	-2.15535
330026	PROPAZINE	B09	-2.10496
1500872	PALMATINE CHLORIDE	A03	-2.09924
1500810	AMINACRINE	F10	-2.09602
1504101	TETRACHLOROISOPHTHALONITRILE	G04	-2.07948
100044	2-DIHYDROFISSINOLIDE ACETATE	D06	-2.05793
1503227	PERHEXILINE MALEATE	D03	-2.05405
1500314	GENTAMICIN SULFATE	C07	-2.0529
1500380	MEDRYSONE	H04	-2.0529
1503914	BUTACAINE	H04	-2.04633
310018	QUINIC ACID	C08	-2.0246
1500826	CEPHALOTAXINE	C09	-2.0246
310004	ANABASINE HYDROCHLORIDE	F10	-2.0246
1501208	KARANJIN	F11	-2.0246
1500207	CORTISONE ACETATE	D06	-1.99391
240590	ROTENONIC ACID, METHYL ETHER	G10	-1.96696
1405001	CHLOROATRANORIN	H11	-1.95105
1502251	NEROLIDOL	D11	-1.9469
1501128	E-CAPSAICIN	F10	-1.9469
2300296	MEXAMINE	A11	-1.93082
1500801	ALLANTOIN	G04	-1.93082
1500750	NEOHESPERIDIN DIHYDROCHALCONE	H06	-1.92938
1502041	CEFAMANDOLE NAFATE	D04	-1.89962
1503250	MEPHENTERMINE SULFATE	B05	-1.89681
1502249	GUAIAZULENE	D06	-1.89681
1502259	MORIN	G04	-1.89086
1500840	CHOLIC ACID	E08	-1.87323
1500201	CLOXACILLIN SODIUM	D03	-1.83675
330079	STROBANE	G08	-1.80017
107093	EPIANDROSTANEDIOL	G07	-1.7478
107005	11-KETOROCKOGENIN ACETATE	G11	-1.7478
100296	NEOTIGOGENIN ACETATE	G07	-1.7478
100304	3beta-ACETOXY-23-BROMO-ISOALLOSPIROST-9 (11)-ENE-12-ONE	G11	-1.7478
1500353	IODOQUINOL	F07	-1.74735
1503105	BENFOTIAMINE	C02	-1.73956
1502084	PROADIFEN HYDROCHLORIDE	F03	-1.73956
1503692	BLEOMYCIN (bleomycin B2 shown)	H08	-1.73108
1701049	TETRAHYDROCORTISONE-3,21-DIACETATE	D08	-1.72185
1500412	METRONIDAZOLE	A06	-1.71393
310015	CEDRYL ACETATE	C08	-1.69285
1701047	TETRAHYDROCORTISONE	G10	-1.69285
200449	ISOEUGENITOL	G02	-1.66734
200484	DEOXYSAPPANONE B 7,3'-DIMETHYL ETHER	G05	-1.66734
201595	OSAJIN	A08	-1.65224
1500758	LOBELINE HYDROCHLORIDE	F08	-1.60041
1500324	HALAZONE	D04	-1.59458
100050	KHAYASIN	B09	-1.58981
100492	3beta-HYDROXYDEOXODIHYDROGEDUNIN	B09	-1.58981
1502062	5,7-DICHLOROKYNURENIC ACID	D09	-1.58231
1502153	5-NITRO-2-PHENYLPROPYLAMINOBENZOIC ACID [NPPB]	H03	-1.58231
1501198	TOLFENAMIC ACID	E03	-1.57968
1503918	CLOBETASOL PROPIONATE	H02	-1.57968
310008	DJENKOLIC ACID	C10	-1.57048
1500430	NIACIN	A05	-1.54773
1500489	PIPERACILLIN SODIUM	C02	-1.54773
307035	7-OXOCHOLESTERYL ACETATE	C10	-1.53066
1600075	QUERCETIN PENTAMETHYL ETHER	C11	-1.53066
1500141	BENZTHIAZIDE	G02	-1.52672
1500166	CEPHALOTHIN SODIUM	A06	-1.52244
1500187	CHLORTHALIDONE	C03	-1.52244
1500190	CINOXACIN	C06	-1.52244
210296	GENISTEIN	C04	-1.49489
211950	COSMOSIIN	G02	-1.47493
1502126	GUVACINE HYDROCHLORIDE	H04	-1.47493
1500341	HYDROFLUMETHIAZIDE	E07	-1.4418
200343	FLAVANONE	E07	-1.43373
1504167	URSINIC ACID	G10	-1.43373
1500548	SULFAMETHAZINE	H06	-1.42349
1800005	MENTHYL BENZOATE	E10	-1.41911
1503926	LANSOPRAZOLE	G02	-1.38153
1500173	CHLORAMPHENICOL HEMISUCCINATE	A11	-1.36529
1501130	AMINOPYRIDINE	F02	-1.34692
300534	ISORESERPINE	H03	-1.33588
307043	DEHYDRO (11,12)URSOLIC ACID LACTONE	E11	-1.3176
1500357	ISOPROTERENOL HYDROCHLORIDE	F11	-1.28903
1500880	TRIGONELLINE	F10	-1.27767
1504168	PEUCEDANIN	G07	-1.27767
1500999	DROFENINE HYDROCHLORIDE	H08	-1.27001
1503002	BENZYL BENZOATE	E05	-1.26781
1501193	ERYSOLIN	G10	-1.26774
1500551	SULFAPYRIDINE	F02	-1.24555
1503219	DIOSMIN	H03	-1.21065
1504029	LIGUSTILIDE	F07	-1.20628
1500325	HALOPERIDOL	D05	-1.13626
1500344	HYDROXYUREA	E09	-1.13626
1504155	APHYLLIC ACID	H08	-1.12162
1503043	BUCLADESINE	D05	-1.11057
200789	DAIDZEIN	G05	-1.10708
1500237	DICLOFENAC SODIUM	F05	-1.05098
1500122	AMPHOTERICIN B	B10	-1.0441
1500817	CARMINIC ACID	H10	-1.0441
211566	SCANDENIN DIACETATE	F11	-1.02282
1502223	RESVERATROL	F07	-0.964995
1503042	ARTEMISININ	D10	-0.953317
2300104	9-AMINO-1,2,3,4-TETRAHYDROACRIDINE HYDROCHLORIDE	D02	-0.939597
1503325	THIODIGLYCOL	B02	-0.920358
1503225	LONIDAMINE	C02	-0.920358
1500480	PHENOLPHTHALEIN	H05	-0.88968
1600025	2,6-DIHYDROXY-4-METHOXYTOLUENE	D10	-0.881906
1504082	DIHYDROCELASTROL	D11	-0.881906
300340	ISOPILOCARPINE NITRATE	E04	-0.881906
240567	8-IODOCATECHIN TETRAMETHYL ETHER	G09	-0.86546
1500842	CARYOPHYLLENE [t (-)]	D02	-0.845624
1500331	HISTAMINE DIHYDROCHLORIDE	D09	-0.830708
1500335	HYDROCHLOROTHIAZIDE	E03	-0.830708
1500338	HYDROCORTISONE ACETATE	E04	-0.830708
100010	CHUKRASIN	E02	-0.793573
201328	TECTORIGENIN	F11	-0.793573
1501144	SULFADIMETHOXINE	G02	-0.779844
2300161	AMOXEPINE	A03	-0.774393
1501109	PROBUCOL	B03	-0.76447
1401414	CRESOPYRINE	D10	-0.685901
1500333	HOMATROPINE METHYLBROMIDE	D11	-0.677934
1500348	IMIPRAMINE HYDROCHLORIDE	F03	-0.677934
1503240	PYRIDOSTIGMINE BROMIDE	C04	-0.638821
1701060	HYDROXYPROGESTERONE	C06	-0.557527
1503940	SPERMIDINE TRIHYDROCHLORIDE	H02	-0.550535
1500327	HETACILLIN POTASSIUM	D06	-0.52516
100138	3-DEOXO-3beta-HYDROXY-8,14-DIHYDROMEXICANOLIDE-14 (15)-ENE	H05	-0.497415
1501171	SACCHARIN	F02	-0.459908
1500754	XANTHURENIC ACID	H02	-0.443986
1500248	DIHYDROERGOTAMINE MESYLATE	G04	-0.422355
1500268	DYCLONINE HYDROCHLORIDE	H07	-0.422355
310009	EPIANDROSTERONE	B07	-0.395337
100199	DEOXYGEDUNOL ACETATE	F03	-0.395337
210568	COUMARINIC ACID METHYL ETHER	D03	-0.393391
211152	HIPTAGIN	E03	-0.393391
200412	2,3,4'-TRIHYDROXY-4-METHOXYBENZOPHENONE	F07	-0.366002
1503982	AGMATINE SULFATE	G06	-0.359508
1503086	TIAPRIDE HYDROCHLORIDE	C05	-0.324324
1503206	CLOFOCTOL	D02	-0.324324
1504060	EMODIC ACID	G02	-0.323308
1503222	FIPEXIDE HYDROCHLORIDE	H04	-0.242131
210837	QUINAMIDE ISOPROPYLIDENE	D05	-0.236035
1500553	SULFATHIAZOLE	E02	-0.218136
1503094	THIOXOLONE	G11	-0.218136
1500677	ALBUTEROL	E10	-0.16331
2300137	N-HYDROXYMETHYLNICOTINAMIDE	H04	-0.16331
211126	DIPHENYLUREA	E02	-0.0786782
350025	APIIN	F08	-0.0709579
1500425	(+)NAPROXEN	B05	-0.0519373
1504119	RHODOMYRTOXIN B	H02	-0.0292597
380003	LYCOPENE	D08	-0.0097972
210203	DIHYDROMUNDULETONE	B07	0.0786782
210556	CUNEATIN METHYL ETHER	C11	0.0786782
1503251	METARAMINOL BITARTRATE	H02	0.0807103
1500274	ADRENALINE BITARTRATE	A02	0.0859353
201580	POMIFERIN	E09	0.0912316
1500847	CHOLESTEROL	F09	0.0946074
1504120	CARNOSIC ACID	E09	0.0983284
1500263	DOPAMINE HYDROCHLORIDE	H04	0.206267
100398	7-EPIKHIVORIN	G08	0.255654
1500422	NALOXONE HYDROCHLORIDE	B02	0.280461
1504016	HEDERAGENIN	H11	0.282844
300106	3-AMINO-beta-PINENE	B07	0.284669
1503215	ENOXACIN	C03	0.304668
1500182	CHLOROXYLENOL	B08	0.363422
1500365	LEVONORDEFRIN	G07	0.391483
1500984	GINKGOLIDE A	D09	0.397351
1500807	ADENINE	F02	0.397351
1501211	MUCIC ACID	G11	0.397351
201522	GAMBOGIC ACID AMIDE	E10	0.415611
1503276	ROXITHROMYCIN	C10	0.461916
1502059	7-CHLOROKYNURENIC ACID	F02	0.461916
1502015	NIFLUMIC ACID	G09	0.461916
1504100	METHOPRENE (S)	H09	0.485761
1501155	SULFAMETER	A02	0.4999
1500168	CEPHRADINE	A08	0.520578
1500179	CHLOROQUINE DIPHOSPHATE	B05	0.520578
1502258	MONENSIN SODIUM (monensin A is shown)	H10	0.520578
3100024	INOSINE	D06	0.5778
310019	CHRYSANTHEMIC ACID, ETHYL ESTER	D08	0.5778
200033	LEOIDIN	F07	0.617223
200798	DALBERGIONE, 4-METHOXY-4'-HYDROXY-	G08	0.617223
1502108	ANTIMYCIN A (A1 shown)	G06	0.619165
1501157	SUXIBUZONE	D08	0.659868
211175	METACETAMOL	B02	0.677733
210025	AVOCATIN A	B04	0.708104
210369	GALLIC ACID	C05	0.708104
100015	7-DEACETOXY-3-DEACETYL-7-OXOKHIVORIN	G08	0.73999
240651	2-HYDROXYXANTHONE	B07	0.751
300052	SENECRASSIDIOL 6-ACETATE	A08	0.772672
1502206	NORDIHYDROGUARETIC ACID	D05	0.773979
100638	7beta-HYDROXY-7-DESACETOXYKHIVORINIC ACID, METHYL ESTER	E08	0.780093
100158	16-DEOXOMEXICANOLIDE 16-METHYL ETHER	E08	0.780093
1501026	FENDILINE HYDROCHLORIDE	A02	0.80042
270088	CHOLESTAN-3-ONE	G02	0.851466
210503	EPICATECHIN, TETRAMETHYL ETHER	C07	0.86546
1500534	SCOPOLAMINE HYDROBROMIDE	E02	0.88968
310028	QUASSIN	G06	0.930734
330046	2,4,5-TRICHLOROPHENOXYACETIC ACID, METHYL ESTER	D09	0.942947
1500667	ADENOSINE PHOSPHATE	E02	0.98289
1500684	CIMETIDINE	G02	0.98289
1500294	CINEOLE	B03	1.00258
1500824	CHELIDONINE (+)	D10	1.00284
210220	CATECHIN TETRAMETHYLETHER	B09	1.02282
300037	CRASSIN ACETATE	D09	1.06437
1504053	FUCOSTANOL	C02	1.15421
200054	FUMARPROTOCETRARIC ACID	H11	1.15421
1500309	FURAZOLIDONE	C02	1.15535
1500351	INDOPROFEN	F06	1.15535
210239	EPIGALLOCATECHIN-3-MONOGALLATE	C02	1.18017
1504078	SENNOSIDE A	E06	1.22656
1500877	KYNURAMINE	E08	1.22656
330027	PROPANIL	B10	1.24774
100054	ANGOLENSIC ACID, METHYL ESTER	B10	1.25407
100497	3beta-ACETOXYDEOXODIHYDROGEDUNIN	B10	1.25407
1503919	CLOPAMIDE	H03	1.27766
2300116	D-5-METHYLHYDANTOIN	B11	1.29694
1500321	GUAIFENESIN	C10	1.30813
1500322	GUANABENZ ACETATE	D02	1.30813
1500354	IPRATROPIUM BROMIDE	F08	1.30813
1500376	MECLIZINE HYDROCHLORIDE	G11	1.30813
200258	2',4'-DIHYDROXYCHALCONE 4'-GLUCOSIDE	G07	1.35693
1503650	NABUMETONE	A04	1.37326
330028	SIMAZINE	B11	1.40013
1501200	XYLAZINE	H06	1.40541
1500812	BECANAMYCIN SULFATE	H02	1.55094
1500639	OCTOPAMINE HYDROCHLORIDE	G03	1.56534
300545	CHRYSOPHANOL	D08	1.58601
1600759	4-HYDROXY-6-METHYLPYRAN-2-ONE	G08	1.60833
1500349	INDAPAMIDE	F04	1.61367
1500390	METAPROTERENOL	H07	1.61367
1501195	FUREGRELATE SODIUM	E02	1.61968
1500167	CEPHAPIRIN SODIUM	A07	1.62067
210235	CATECHIN PENTABENZOATE	B10	1.65224
210454	ROBUSTONE	C06	1.65224
210599	2,4-DIHYDROXY-3,4-DIMETHOXY-4'-ETHOXYBENZOPHENONE	D04	1.65224
201341	ISOTECTORIGENIN TRIMETHYL ETHER	B09	1.68731
1503678	CELECOXIB	B03	1.70367
300049	5-HYDROXYIMINOISOCARYOPHYLLENE	D04	1.71313
1504059	CHRYSANTHELLIN A	D07	1.71451
310016	CHAULMOOGRIC ACID	E02	1.7597
1500368	LINCOMYCIN HYDROCHLORIDE	G08	1.76645
1500372	MAFENIDE HYDROCHLORIDE	G09	1.76645
1500238	DICLOXACILLIN SODIUM	F06	1.77782
201697	EUPHOL	B02	1.8096
100743	HOMOPTEROCARPIN	E10	1.8096
300003	SOLIDAGENONE	H10	1.8096
1601000	COMPACTIN	G07	1.87532
100012	DEACETYLGEDUNIN	A09	1.88605
100439	1 (2)alpha-EPOXYDEOXYDIHYDROGEDUNIN	A09	1.88605
1500990	ENOXOLONE	E11	1.91107
2300205	LEVODOPA	H11	1.92705
1500406	METHYLPREDNISOLONE	B06	1.94245
1500746	NARINGENIN	D03	1.95365
100355	1,3-DIDEACETYL-7-DEACETOXY-7-OXOKHIVORIN	E07	1.96696
201716	NORSTICTIC ACID	F04	1.96696
212140	VERATRIC ACID	G03	1.96696
310021	PHYTOL	E07	1.98623
1400422	NORDIPLOICIN DIACETATE	E08	2.02802
1504174	BUPROPION	D04	2.03407
270090	CHOLESTAN-3beta,5alpha,6beta-TRIOL	C11	2.06244
1500323	GUANETHIDINE SULFATE	D03	2.07199
1500328	HEXACHLOROPHENE	D07	2.07199
310011	HESPERIDIN	C02	2.09924
201281	DALBERGIONE	B03	2.15547
330010	METHYL PARATHIONE	A03	2.16211
330038	TRIFLURALIN	C11	2.16211
1500738	5,2'-DIMETHOXYFLAVONE	C04	2.21381
1500279	ERYTHROMYCIN ETHYLSUCCINATE	A05	2.22477
270029	PRAESTERONE ACETATE	B03	2.24929
210238	EPICATECHIN MONOGALLATE	B11	2.28167
211066	2-METHOXYRESORCINOL	D11	2.28167
107100	5alpha-ANDROSTAN-3beta,17beta-DIOL	G07	2.34153
1500856	CHOL-11-ENIC ACID	E04	2.36518
1500300	FLUMETHAZONE PIVALATE	B05	2.37754
1500356	ISOPROPAMIDE IODIDE	F10	2.37754
1500377	SODIUM MECLOFENAMATE	H02	2.37754
100749	STROPHANTHIDINIC ACID LACTONE ACETATE	E09	2.43902
240497	2-ISOPRENYL-3-HYDROXY-5-METHYL-a-PYRONE	G07	2.43902
1504090	2-PROPYL-3-HYDROXYETHYLENEPYRAN-4-ONE	C09	2.45821
1500819	BERGENIN	D11	2.51656
1503973	2-THIOURACIL	C10	2.52969
211012	IRIGINOL HEXAACEATATE	D10	2.59638
100655	DIHYDROGEDUNIC ACID, METHYL ESTER	E11	2.59638
211552	AVOCATIN B	F10	2.59638
1501017	FERULIC ACID	F08	2.66793
210072	METHYLORSELLINIC ACID, ETHYL ESTER	B05	2.75374
210211	EPIAFZELECHIN TRIMETHYL ETHER	B08	2.75374
100218	DEOXODEOXYDIHYDROGEDUNIN	F06	2.83401
100267	TOTAROL ACETATE	F11	2.83401
100719	DIHYDROPTAEROXYLIN	F06	2.83401
102035	3beta-HYDROXYDEOXODIHYDRODEOXYGEDUNIN	F11	2.83401
300554	PHLORETIN	F04	2.84845
210874	HERNIARIN	D09	2.91109
211227	5,4'-DIMETHOXYFLAVONE	E04	2.91109
200123	2',beta-DIHYDROXYCHALCONE	E08	2.91109
240470	LANOSTEROL	G06	2.91109
300001	ORSELLINIC ACID	H09	2.91109
330072	DICHLORODIPHENYLDICHLOROETHYLENE	G02	2.92409
100303	ALLOPREGNANOLONE	G10	2.992
102007	FORMONONETIN	G10	2.992
210522	7-DESOXYPURPUROGALLIN-7-CARBOXYLIC ACID, METHYL ESTER, TRIMETHYL ETHER	C10	3.06845
100652	DIHYDROXY (3alpha,12alpha)PREGNAN-20-ONE	F03	3.06845
240437	PERSITOL HEPTAACETATE	G05	3.06845
1504159	SELINIDIN	B10	3.12204
1500815	BETULIN	G09	3.12204
201536	GAMBOGIC ACID MORPHOLINE ADDUCT	H11	3.12531
100648	14-METHOXY-4,4-BISNOR-4,8,11,13-PODOCARPATETRAEN-3-ONE	G02	3.17283
1504261	CANDESARTAN CILEXTIL	E02	3.18856
1500178	CHLOROCRESOL	B04	3.19222
1500611	VINBLASTINE SULFATE	G02	3.20285
1503620	SAFROLE	H02	3.28206
1500334	HYDRALAZINE HYDROCHLORIDE	E02	3.29419
1800009	GUAIOL	F02	3.38316
1500247	DIGOXIN	H03	3.40216
1504800	CHRYSANTHEMIC ACID	H06	3.40216
201331	DEOXYSAPPANONE B TRIMETHYL ETHER	B08	3.40388
1600480	TETRAHYDROSAPPANONE A TRIMETHYL ETHER	H06	3.40388
1502001	ACETYL-L-LEUCINE	H02	3.44963
200013	ROTENONE	D09	3.55993
1504156	ANABASAMINE HYDROCHLORIDE	H07	3.55993
1500387	MERCAPTOPURINE	H06	3.59973
201610	FLAVOKAWAIN B	E05	3.69788
1500343	HYDROXYPROGESTERONE CAPROATE	E08	3.75251
1500266	DOXYCYCLINE HYDROCHLORIDE	H05	3.82084
1600568	PSEUDOBAPTIGENIN	A08	3.82316
1600716	2,6-DI-t-BUTYL-4-METHYLPHENOL	A09	3.82316
210201	DIHYDROMUNDULONE	B06	3.85523
1500299	FLUDROCORTISONE ACETATE	B04	3.90528
1500350	INDOMETHACIN	F05	3.90528
201506	2',2'-BISEPIGALLOCATECHIN MONOGALLATE	H10	3.93996
100360	beta-AMYRIN	H10	3.93996
240862	KUHLMANNIN	H05	4.01259
300005	SPHONDIN	H11	4.01259
1500304	FLUOROMETHOLONE	B09	4.05805
1500373	MAPROTILINE HYDROCHLORIDE	G10	4.05805
201484	DEHYDRODIHYDROROTENONE	H08	4.09796
100531	DIHYDROSPATHELIACHROMENE	H08	4.09796
107013	SMILAGENIN	E06	4.16994
201092	4-METHOXYDALBERGIONE	H03	4.18456
330006	CADMIUM ACETATE	H04	4.18456
1500288	ETHAMBUTOL HYDROCHLORIDE	B02	4.21083
100048	7-DEACETOXY-7-OXOKHIVORIN	B07	4.25595
100475	DESFURANYL-17-OXOKHIVORIN	B07	4.25595
210863	ASPERGILLIC ACID	D07	4.3273
1500345	HYDROXYZINE PAMOATE	E10	4.3636
2300336	3-HYDROXYBENZYLHYDRAZINE DIHYDROCHLORIDE	H03	4.36581
201654	MAACKIAIN	A09	4.48466
201153	beta-DIHYDROROTENONE	D10	4.50344
1500295	EUCATROPINE HYDROCHLORIDE	B07	4.51638
1500360	KANAMYCIN SULFATE	G03	4.51638
1500162	CARISOPRODOL	A02	4.60662
211538	3-HYDROXYCOUMARIN	F07	4.64201
1504116	FORMESTANE	B05	4.67734
1503921	CYPROTERONE	C02	4.67734
210397	NORDEFRIN HYDROCHLORIDE	A07	4.72539
1505220	ISOONONIN	H08	4.79473
1500898	EMODIN	H08	4.81809
1501154	RONIDAZOLE	E07	4.81904
1505209	VALSARTAN	H02	4.84188
1502107	CISPLATIN	F05	4.86486
240673	ROBUSTIC ACID	H03	4.95673
1504149	LEUCODIN	G06	4.95692
300148	CARYOPHYLLENYL ACETATE	C05	5.00203
240871	OLEANANOIC ACID ACETATE	H06	5.11408
1500362	KETOCONAZOLE	G04	5.12747
1500711	ALBIZZIINE	H08	5.16312
1503802	AZADIRACHTIN	H08	5.21002
1500165	CEFOTAXIME SODIUM	A05	5.23524
210567	DIMETHYLCAFFEIC ACID	D02	5.27144
1600964	N-METHYLANTHANILIC ACID	D08	5.2765
1502198	ANISINDIONE	H11	5.28024
201136	DEHYDRODEOXYSAPPANONE B DIMETHYL ETHER	H10	5.32737
1500152	BUSULFAN	H05	5.34351
1500181	CHLOROTRIANISENE	B07	5.3924
1500188	CHLORZOXAZONE	C04	5.3924
1502082	INDOLE-2-CARBOXYLIC ACID	D09	5.411
210866	KHELLIN	D08	5.4288
210014	FISETINIDOL	F05	5.4288
100687	GITOXIGENIN	F06	5.4288
300618	SALICYLANILIDE	F10	5.44349
1500876	CORYNANTHINE	H04	5.47663
1500555	SULFISOXAZOLE	G02	5.51601
1504910	DIHYDROJASMONIC ACID, METHYL ESTER	H09	5.60472
1500519	PYRILAMINE MALEATE	H03	5.69395
1500379	MEDROXYPROGESTERONE ACETATE	H03	5.73857
211475	4'-METHOXYCHALCONE	F09	5.74351
211224	alpha-TOXICAROL	D11	5.81537
1503226	MECLOFENOXATE HYDROCHLORIDE	D09	5.83376
1503304	URETHANE	B07	5.93359
200833	ACACETIN DIACETATE	H02	5.97804
1502162	p-CHLOROPHENYLALANINE	A11	5.9885
1504241	2,3-DIACETOXY-7,8-EPOXY-24,29-DINOR-1,3,5-FRIEDELATRIENE-20-CARBOXYLIC ACID	D05	6.09225
1500311	FUSIDIC ACID	C04	6.19689
1500530	ROXARSONE	F05	6.25443
1601020	DEET	H11	6.27679
100291	STROPHANTHIDIN	A02	6.29771
1500303	FLUOCINONIDE	B08	6.34966
1504044	RESVERATROL 4'-METHYL ETHER	G06	6.39135
1501124	ACECLIDINE HYDROCHLORIDE	A02	6.41912
212097	ONONETIN	D10	6.62871
200743	ERGOSTEROL	G08	6.62871
200873	IRIGENIN TRIMETHYL ETHER	H04	6.62871
1600300	CREATININE	E07	6.90319
1500276	ERGOCALCIFEROL	A04	6.96076
1504180	ASARININ (-)	E06	7.02065
1501172	AZOBENZENE	H10	7.03877
1500621	AMINOPHENAZONE	H03	7.19573
1504074	EMBELIN	H11	7.49263
330083	ENDOSULFAN	H02	7.49595
100032	GEDUNIN	H03	7.51445
1503234	BETA-PROPIOLACTONE	F02	7.5224
1500355	ISONIAZID	F09	7.57185
1500383	MEPENZOLATE BROMIDE	H05	7.57185
1503815	CEVADINE 80%	H05	7.64995
1401401	METHYL ROBUSTONE	H06	7.71414
1505218	BAEOMYCESIC ACID	H11	7.71414
300034	TESTOSTERONE PROPIONATE	B06	7.74973
1504115	HIERACIN	H09	7.77333
330089	ACETOCHLOR	H06	7.95314
1500597	TRIPELENNAMINE CITRATE	H02	8.16648
1500396	METHIMAZOLE	H08	8.18295
2300063	1,3-DIPROPYL-8-CYCLOPENTYLXANTHINE [DPCPX]	H05	8.19815
1900002	THIAMYLAL SODIUM	H02	8.30777
1500401	METHSCOPOLAMINE BROMIDE	C11	8.33572
1504123	10-HYDROXYCAMTOTHECIN	F06	8.3629
300553	PELLETIERINE HYDROCHLORIDE	G04	8.3629
330005	BENZO[a]PYRENE	B07	8.51472
100586	3beta-CHLOROANDROSTANONE	D10	8.52177
100114	3alpha-HYDROXY-3-DEOXYANGOLENSIC ACID METHYL ESTER	D10	8.52177
211531	DIHYDRO-beta-TUBAIC ACID	F08	8.57592
201154	DEHYDROROTENONE	H11	8.58072
240565	5,7-DIHYDROXYISOFLAVONE	G08	8.73328
1500682	CAPTOPRIL	H05	8.74894
1500286	ESTRONE	A10	8.79404
210800	CHLOROGENIC ACID	H06	8.92525
1504098	PHENOTHRIN	H07	9.01991
100368	EPOXY (1,2alpha)-7-DEACETOXY-7-OXO-DEOXYDIHYDROGEDUNIN	H11	9.15375
201509	2,3,5,7,3',4'-PENTAHYDROXYFLAVAN	H11	9.15375
1504075	RHOIFOLIN	H10	9.17692
1500151	BROMOCRIPTINE MESYLATE	H03	9.25075
1500312	GALLAMINE	C05	9.25236
100318	DIOSGENIN	H05	9.31174
200012	BRAZILIN	H05	9.31174
240944	HAEMATOXYLIN PENTAACETATE	H07	9.36271
330086	DIBUTYL PHTHALATE	H04	9.47709
200208	ASARYLALDEHYDE	H10	9.53786
231017	ORTHOTHYMOTINIC ACID	E06	9.73956
210850	ALIZARIN	D06	9.83478
1500398	METHOTREXATE	H10	9.86346
330087	BENZYLBUTYLPHTHALATE	H05	9.93428
330085	4-NONYLPHENOL	H03	10.2391
1500163	CEFADROXIL	A03	10.2642
1504410	PICROPODOPHYLLIN	H07	10.4714
1503992	CONIFERYL ALCOHOL	H08	10.5393
240660	ROBUSTIC ACID METHYL ETHER	H02	10.7789
307123	ESTRONE BENZOATE	H03	10.9579
1500871	NORHARMAN	H06	10.9934
100378	1,3-DIDEACETYLKHIVORIN	A03	11.0497
100003	ANDIROBIN	A03	11.0497
1504019	GOSSYPOL	H05	11.1198
1500741	6,4'-DIMETHOXYFLAVONE	H03	11.1447
200424	2,3,4-TRIHYDROXY-4'-ETHOXYBENZOPHENONE	F08	11.1834
1500255	DIOXYBENZONE	G08	11.2072
306001	PHENYLBUTYRIC ACID	B03	11.2187
1500164	CEFAZOLIN SODIUM	A04	11.3643
1503712	LORATADINE	B08	11.5823
2300067	PHYSOSTIGMINE SULFATE	H04	11.5989
1500313	GEMFIBROZIL	C06	11.8495
1500879	KYNURENINE	H07	11.9016
1500991	GLYCYRRHIZIC ACID	H09	11.9016
1504404	ORNITHINE aKETOGLUTARATE	D07	12.0933
201650	DERRUBONE	A05	12.1236
1500602	TUBOCURARINE CHLORIDE	H09	12.2171
1504739	beta-PELTATIN	H10	12.3739
1504066	LOGANIN	H05	12.8098
290030	CEAROIN	H08	12.9819
1500275	EQUILIN	A03	13.0717
1500854	7-OXOCHOLESTEROL	D07	13.1563
1504200	ISOLIQUIRITIGENIN	H07	13.3137
1502103	ANTHRAQUINONE	H10	13.5983
240828	3,4-DIMETHOXYDALBERGIONE	H04	14.3981
1504027	CYTISINE	H05	15.3371
1502233	ARISTOLOCHIC ACID	H07	15.509
212064	HYDROXYTOLUIC ACID	C02	15.6075
201066	PINOSYLVIN	H05	15.7381
1500599	TROPICAMIDE	H04	15.9325
1500731	EUPATORIN	H04	16.148
240429	3,4-DIDESMETHYL-5-DESHYDROXY-3'-ETHOXYSCLEROIN	G04	16.2864
1500829	CHLORTETRACYCLINE HYDROCHLORIDE	A10	16.4543
2300334	AMINOBENZTROPINE	H02	16.5596
100290	2,3-DIHYDROISOGEDUNIN	G06	16.5794
107022	beta-SITOSTEROL	G06	16.5794
203029	3-PRENYL-4-HYDROXYACETOPHENONE	H10	16.9804
300565	METERGOLINE	H04	17.3664
201133	HAEMATOXYLONE, TETRAMETHYL-	H09	17.5275
1500740	8,2'-DIMETHOXYFLAVONE	D06	17.5615
201187	7,4'-DIMETHOXYISOFLAVONE	A06	17.6046
1500245	DIFLUNISAL	G02	17.6505
1500142	BENZTROPINE	G03	17.9389
1504015	alpha-MANGOSTIN	H02	18.7133
1500310	FUROSEMIDE	C03	18.8771
1500282	ESTRADIOL	A06	19.1827
330052	PROPACHLOR	E04	19.2304
1500558	TERBUTALINE HEMISULFATE	H02	20.4626
200407	4'-HYDROXYCHALCONE	A08	20.7256
1500330	HEXYLRESORCINOL	D08	22.2381
1500148	BITHIONOL	H02	22.3282
201342	DEOXYSAPPANONE B 7,3'-DIMETHYL ETHER ACETATE	B10	23.3785
1503100	URAPIDIL	A07	23.7017
201067	PINOSYLVIN METHYL ETHER	H06	24.6848
1500308	FLURBIPROFEN	B11	25.1408
1500155	CAFFEINE	H06	28.8168
1500283	ESTRADIOL CYPIONATE	A07	28.9602
1500196	CLOMIPHENE CITRATE	C10	28.9657
1500287	ETHACRYNIC ACID	A11	29.7241
201078	VIOLASTYRENE	H07	29.7275
1600587	TUBAIC ACID	E03	29.9327
1504030	beta-ESCIN	G03	30.0872
1500316	GLUCOSAMINE HYDROCHLORIDE	C09	31.099
1500347	IBUPROFEN	F02	31.5573
201083	3-DESMETHYL-5-DESHYDROXYSCLEROIN	H08	36.7222
1500284	ESTRADIOL VALERATE	A08	38.7377
1502101	PERILLIC ACID (-)	E08	41.0319
1500397	METHOCARBAMOL	H09	43.3209
1502112	CYCLOHEXIMIDE	A09	44.6312
210505	PURPUROGALLIN	C08	52.6357
1503223	PARAROSANILINE PAMOATE	B07	59.43
1503609	NITRENDIPINE	B09	60.4573
203008	JUAREZIC ACID	E02	64.2641
1500285	ESTRIOL	A09	67.9175
1500637	MERBROMIN	B07	70.0598
1500641	PENTAMIDINE ISETHIONATE	C08	70.2267
1503806	HOMIDIUM BROMIDE	H03	70.246
1503606	CYPERMETHRIN	C07	72.5725
2300165	AMIODARONE HYDROCHLORIDE	G08	73.0757
1501185	ECONAZOLE NITRATE	B08	75.205
1503114	DIBEKACIN	A08	75.264
1501148	SULCONAZOLE NITRATE	E09	77.1246
1500814	CANTHARIDIN	H09	77.6178
1500305	FLUOROURACIL	B10	78.6117
1500138	BENZETHONIUM CHLORIDE	F10	78.626
1503202	CHLOROXINE	E03	80.5059
1500260	PYRITHIONE ZINC	H02	81.1413
1503127	DEQUALINIUM CHLORIDE	D04	82.3882
211709	THEAFLAVANIN	G02	82.5334
1500315	GENTIAN VIOLET	C08	84.1115
100325	DIGITONIN	H06	84.2007
201466	MANDELIC ACID, METHYL ESTER	H06	84.2007
1503322	THIRAM	B08	85.3674
1500189	CICLOPIROX OLAMINE	C05	85.6989
1503610	BENZALKONIUM CHLORIDE	D10	86.2793
1503341	CHLOROACETOXYQUINOLINE	F06	86.6021
1500202	CLOXYQUIN	D04	88.6848
1503074	ALEXIDINE HYDROCHLORIDE	G05	88.8022
1500572	THIMEROSAL	G05	90.1064
330042	2,4,5-TRICHLOROPHENOXYACETIC ACID	D05	90.3991
1500169	CETYLPYRIDINIUM CHLORIDE	A09	90.7278
1500644	PHENYLMERCURIC ACETATE	B03	91.065
1504017	SAPINDOSIDE A	C04	91.1898
1503253	METHYLBENZETHONIUM CHLORIDE	H05	91.2833
