# Supplementary material for: Antifungal Testing and High-Throughput Screening of Compound Library against Geomyces destructans, the Etiologic Agent of Geomycosis (WNS) in Bats
Source: PLoS One. 2011 Mar 2;6(3):e17032. doi: 10.1371/journal.pone.0017032 (PMC3047530; doi:10.1371/journal.pone.0017032)
Supplement: Table S2 — Results of secondary screen of Geomyces destructans against 10 selected compounds at 15°C. (XLSX) [file pone.0017032.s003.xlsx]

## Sheet: Sheet1
ID	Compound name	Concentration	OD at 450 nm	% Inhibition at 15oC
1501185	ECONAZOLE NITRATE	10	0.115	0.115	74.0796
		1	0.104	0.104	76.559
		0.1	0.104	0.104	76.559
1501148	SULCONAZOLE NITRATE	10	0.123	0.123	72.2765
		1	0.105	0.105	76.3336
		0.1	0.112	0.112	74.7558
1500644	PHENYLMERCURIC ACETATE	10	0.117	0.117	75.3165
		1	0.114	0.114	75.9494
		0.1	0.192	0.192	59.4937
1503341	CHLOROACETOXYQUINOLINE	10	0.115	0.115	75.7384
		1	0.105	0.105	77.8481
		0.1	0.433	0.433	8.64979
1500305	FLUOROURACIL	10	0.112	0.112	76.3713
		1	0.416	0.416	12.2363
		0.1	0.426	0.426	10.1266
1500260	PYRITHIONE ZINC	10	0.108	0.108	77.2152
		1	0.103	0.103	78.27
		0.1	0.436	0.436	8.01688
1500189	CICLOPIROX OLAMINE	10	0.123	0.123	74.0506
		1	0.428	0.428	9.70464
		0.1	0.4	0.4	15.6118
100325	DIGITONIN	10	0.112	0.112	76.3713
		1	0.422	0.422	10.9705
		0.1	0.427	0.427	9.91561
1503202	CHLOROXINE	10	0.113	0.113	74.5304
		1	0.103	0.103	76.7844
		0.1	0.474	0.474	-6.83696
1503610	BENZALKONIUM CHLORIDE	10	0.102	0.102	77.0098
		1	0.443	0.443	0.150263
		0.1	0.475	0.475	-7.06236
	DMSO Control, PLATE 1	10	0.441
		1	0.486	0.474	Average
		0.1	0.496
	DMSO Control, PLATE 2	10	0.405
		1	0.438	0.443667	Average
		0.1	0.488
