# Supplementary material for: Antifungal Testing and High-Throughput Screening of Compound Library against Geomyces destructans, the Etiologic Agent of Geomycosis (WNS) in Bats
Source: PLoS One. 2011 Mar 2;6(3):e17032. doi: 10.1371/journal.pone.0017032 (PMC3047530; doi:10.1371/journal.pone.0017032)
Supplement: Table S3 — Results of secondary screen of Geomyces destructans against 10 selected compounds at 6°C. (XLSX) [file pone.0017032.s004.xlsx]

## Sheet: Sheet1
ID	Compound name	Concentration	OD at 450 nm	% Inhibition at 6oC
1501185	ECONAZOLE NITRATE	10	0.117	79.292
		1	0.104	81.5929
		0.1	0.102	81.9469
1501148	SULCONAZOLE NITRATE	10	0.127	77.5221
		1	0.103	81.7699
		0.1	0.105	81.4159
1500644	PHENYLMERCURIC ACETATE	10	0.119	78.9381
		1	0.114	79.823
		0.1	0.13	76.9912
1503341	CHLOROACETOXYQUINOLINE	10	0.121	78.5841
		1	0.106	81.2389
		0.1	0.564	0.176991
1500305	FLUOROURACIL	10	0.381	32.5664
		1	0.543	3.89381
		0.1	0.565	0
1500260	PYRITHIONE ZINC	10	0.105	81.4159
		1	0.115	79.646
		0.1	0.549	2.83186
1500189	CICLOPIROX OLAMINE	10	0.123	78.2301
		1	0.496	12.2124
		0.1	0.532	5.84071
100325	DIGITONIN	10	0.11	80.531
		1	0.507	10.2655
		0.1	0.553	2.12389
1503202	CHLOROXINE	10	0.167	70.4425
		1	0.181	67.9646
		0.1	0.556	1.59292
1503610	BENZALKONIUM CHLORIDE	10	0.107	81.0619
		1	0.577	-2.12389
		0.1	0.557	1.41593
	DMSO Control, PLATE 1	10	0.541
		1	0.567	0.565	Average
		0.1	0.587
	DMSO Control, PLATE 2	10	0.532
		1	0.57	0.56	Average
		0.1	0.579
